# Supplementary material for: Picobirnavirus: how do you find where it’s hiding?
Source: Crit Rev Microbiol. Author manuscript; Available in PMC 2026 Mar 3. (PMC12956262; doi:10.1080/1040841X.2025.2560918)
Supplement: Supp 1 [file NIHMS2113467-supplement-Supp_1.xlsx]

## Sheet: rdrp3
Supplementary Table 1. Picobirnavirus and Partitivirus sequences included in the maximum likelihood tree sorted by proposed genera adapted from Sadiq et al. (2024)
Accession number	Sequence name	Proposed Genus	Sequence source
AAG53584	AAT07072 Pleurotus ostreatus virus 1	Partitivirus	NCBI Genbank
AAT07072	AAT07072 Pleurotus ostreatus virus 1	Partitivirus	NCBI Genbank
AAU14888	AAU14888 White clover cryptic virus 1	Partitivirus	NCBI Genbank
AAU88207	AAU88207 Radish partitivirus JC_2004	Partitivirus	NCBI Genbank
AAX39023	AAX39023 Vicia cryptic virus	Partitivirus	NCBI Genbank
ABW82141	ABW82141 Primula malacoides virus China/Mar2007	Partitivirus	NCBI Genbank
ACT64131	Bovine picobirnavirus	Betapicobirnavirus	NCBI Genbank
ADG56983	Human picobirnavirus	Betapicobirnavirus	NCBI Genbank
AEM05822	Picobirnavirus mouse/M-58/USA/2008	Betapicobirnavirus	NCBI Genbank
AFK81927	Picobirnavirus monkey/CHN-14/2002	Betapicobirnavirus	NCBI Genbank
AGJ83765	AGJ83765 Red clover cryptic virus 2	Partitivirus	NCBI Genbank
AGJ83767	AGJ83767 Hop trefoil cryptic virus 2	Partitivirus	NCBI Genbank
AHX00958	Human picobirnavirus	Alphapicobirnavirus	NCBI Genbank
AHX00960	Human picobirnavirus	Betapicobirnavirus	NCBI Genbank
AHY84700	Turkey picobirnavirus	Betapicobirnavirus	NCBI Genbank
AHY84701	Turkey picobirnavirus	Betapicobirnavirus	NCBI Genbank
AHY84703	Turkey picobirnavirus	Betapicobirnavirus	NCBI Genbank
AHY84705	Turkey picobirnavirus	Betapicobirnavirus	NCBI Genbank
AIB06803	Genet fecal picobirnavirus	Betapicobirnavirus	NCBI Genbank
AIY31284	Dromedary picobirnavirus	Betapicobirnavirus	NCBI Genbank
AIY31285	Dromedary picobirnavirus	Betapicobirnavirus	NCBI Genbank
AIY31286	Dromedary picobirnavirus	Betapicobirnavirus	NCBI Genbank
AIY31287	Dromedary picobirnavirus	Betapicobirnavirus	NCBI Genbank
AIY31288	Dromedary picobirnavirus	Betapicobirnavirus	NCBI Genbank
AIY31289	Dromedary picobirnavirus	Betapicobirnavirus	NCBI Genbank
AIY31290	Dromedary picobirnavirus	Betapicobirnavirus	NCBI Genbank
AIY31291	Dromedary picobirnavirus	Betapicobirnavirus	NCBI Genbank
AIY31292	Dromedary picobirnavirus	Betapicobirnavirus	NCBI Genbank
AIY31293	Dromedary picobirnavirus	Betapicobirnavirus	NCBI Genbank
AIY31294	Dromedary picobirnavirus	Alphapicobirnavirus	NCBI Genbank
AIY31295	Dromedary picobirnavirus	Alphapicobirnavirus	NCBI Genbank
AKG92637	Human picobirnavirus	Betapicobirnavirus	NCBI Genbank
AKI82136	Picobirnavirus fur seal/AAUST30/BR/2012	Betapicobirnavirus	NCBI Genbank
AKN50617	Picobirnavirus Equ4	Betapicobirnavirus	NCBI Genbank
AKN50618	Picobirnavirus Equ1	Alphapicobirnavirus	NCBI Genbank
AKN50621	Picobirnavirus Equ2	Betapicobirnavirus	NCBI Genbank
AKN50624	Picobirnavirus Equ3	Alphapicobirnavirus	NCBI Genbank
ALB35036	Fox fecal picobirnavirus	Betapicobirnavirus	NCBI Genbank
ALL29318	Human picobirnavirus	Betapicobirnavirus	NCBI Genbank
ALL29319	Human picobirnavirus	Betapicobirnavirus	NCBI Genbank
ALL29321	Human picobirnavirus	Alphapicobirnavirus	NCBI Genbank
ALL29322	Human picobirnavirus	Alphapicobirnavirus	NCBI Genbank
ALL29324	Human picobirnavirus	Alphapicobirnavirus	NCBI Genbank
AMD33502	Porcine picobirnavirus	Alphapicobirnavirus	NCBI Genbank
AMP18949	Otarine picobirnavirus	Betapicobirnavirus	NCBI Genbank
AMP18952	Otarine picobirnavirus	Betapicobirnavirus	NCBI Genbank
AMP18954	Otarine picobirnavirus	Betapicobirnavirus	NCBI Genbank
AMP18958	Otarine picobirnavirus	Betapicobirnavirus	NCBI Genbank
AMP18959	Otarine picobirnavirus	Betapicobirnavirus	NCBI Genbank
AMP18960	Otarine picobirnavirus	Betapicobirnavirus	NCBI Genbank
AMP18961	Otarine picobirnavirus	Betapicobirnavirus	NCBI Genbank
AMP18968	Otarine picobirnavirus	Betapicobirnavirus	NCBI Genbank
AMP18969	Otarine picobirnavirus	Betapicobirnavirus	NCBI Genbank
ANS53885	Picobirnavirus wolf/PRT/416/2015	Betapicobirnavirus	NCBI Genbank
ANS53886	Picobirnavirus wolf/PRT/1109/2015	Betapicobirnavirus	NCBI Genbank
AOO34473	AOO34473 Cannabis cryptic virus	Partitivirus	NCBI Genbank
APG78168	Beihai picobirna-like virus 1	Zetapicobirnavirus	NCBI Genbank
APG78171	Beihai picobirna-like virus 2	Zetapicobirnavirus	NCBI Genbank
APG78172	Beihai picobirna-like virus 7	Gammapicobirnavirus	NCBI Genbank
APG78174	Beihai picobirna-like virus 8	Gammapicobirnavirus	NCBI Genbank
APG78176	Beihai picobirna-like virus 3	Zetapicobirnavirus	NCBI Genbank
APG78188	Beihai picobirna-like virus 9	Gammapicobirnavirus	NCBI Genbank
APG78191	Beihai picobirna-like virus 10	Gammapicobirnavirus	NCBI Genbank
APG78193	Beihai picobirna-like virus 13	Gammapicobirnavirus	NCBI Genbank
APG78198	Beihai picobirna-like virus 11	Gammapicobirnavirus	NCBI Genbank
APG78210	Hubei earwig virus 2	Zetapicobirnavirus	NCBI Genbank
APG78214	Jingmen picobirna-like virus 1	Betapicobirnavirus	NCBI Genbank
APG78299	APG78299 Hubei partiti_like virus 55	Partitivirus	NCBI Genbank
APG78302	Hubei picobirna-like virus 3	Alphapicobirnavirus	NCBI Genbank
APG78304	Hubei picobirna-like virus 4	Alphapicobirnavirus	NCBI Genbank
APG78305	Hubei picobirna-like virus 2	Gammapicobirnavirus	NCBI Genbank
APG78314	Wuhan pillworm virus 4	Zetapicobirnavirus	NCBI Genbank
ASH99192	ASH99192 Giant panda associated partiti_like virus	Partitivirus	NCBI Genbank
ASK85695	Feline picobirnavirus	Betapicobirnavirus	NCBI Genbank
ASM93465	Porcine picobirnavirus	Betapicobirnavirus	NCBI Genbank
ASM93466	Porcine picobirnavirus	Betapicobirnavirus	NCBI Genbank
ASM93467	Porcine picobirnavirus	Betapicobirnavirus	NCBI Genbank
ATY68933	Bovine picobirnavirus	Betapicobirnavirus	NCBI Genbank
ATY68934	Bovine picobirnavirus	Betapicobirnavirus	NCBI Genbank
ATY68935	Bovine picobirnavirus	Betapicobirnavirus	NCBI Genbank
ATY68936	Bovine picobirnavirus	Betapicobirnavirus	NCBI Genbank
ATY68937	Bovine picobirnavirus	Betapicobirnavirus	NCBI Genbank
ATY68938	Bovine picobirnavirus	Betapicobirnavirus	NCBI Genbank
ATY68939	Bovine picobirnavirus	Betapicobirnavirus	NCBI Genbank
ATY68940	Bovine picobirnavirus	Betapicobirnavirus	NCBI Genbank
ATY68941	Bovine picobirnavirus	Alphapicobirnavirus	NCBI Genbank
ATY68942	Bovine picobirnavirus	Betapicobirnavirus	NCBI Genbank
ATY68943	Bovine picobirnavirus	Betapicobirnavirus	NCBI Genbank
ATY68944	Bovine picobirnavirus	Betapicobirnavirus	NCBI Genbank
ATY68945	Simian picobirnavirus	Betapicobirnavirus	NCBI Genbank
ATY68946	Simian picobirnavirus	Betapicobirnavirus	NCBI Genbank
ATY68948	Simian picobirnavirus	Betapicobirnavirus	NCBI Genbank
AUX14871	Caprine picobirnavirus	Betapicobirnavirus	NCBI Genbank
AVD54055	Macaque picobirnavirus 19	Etapicobirnavirus	NCBI Genbank
AVD54056	Macaque picobirnavirus 20	Betapicobirnavirus	NCBI Genbank
AVD54057	Macaque picobirnavirus 21	Betapicobirnavirus	NCBI Genbank
AVD54058	Macaque picobirnavirus 22	Betapicobirnavirus	NCBI Genbank
AVD54059	Macaque picobirnavirus 23	Alphapicobirnavirus	NCBI Genbank
AVD54060	Macaque picobirnavirus 24	Betapicobirnavirus	NCBI Genbank
AVD54061	Macaque picobirnavirus 25	Betapicobirnavirus	NCBI Genbank
AVD54062	Macaque picobirnavirus 26	Betapicobirnavirus	NCBI Genbank
AVD54063	Macaque picobirnavirus 27	Alphapicobirnavirus	NCBI Genbank
AVD54064	Macaque picobirnavirus 28	Betapicobirnavirus	NCBI Genbank
AVD54065	Macaque picobirnavirus 30	Betapicobirnavirus	NCBI Genbank
AVD54066	Macaque picobirnavirus 31	Betapicobirnavirus	NCBI Genbank
AVD54067	Macaque picobirnavirus 32	Alphapicobirnavirus	NCBI Genbank
AVD54068	Macaque picobirnavirus 33	Betapicobirnavirus	NCBI Genbank
AVD54069	Macaque picobirnavirus 34	Betapicobirnavirus	NCBI Genbank
AVD54070	Macaque picobirnavirus 35	Betapicobirnavirus	NCBI Genbank
AVD54071	Macaque picobirnavirus 36	Alphapicobirnavirus	NCBI Genbank
AVD54072	Macaque picobirnavirus 37	Betapicobirnavirus	NCBI Genbank
AVD97090	Picobirnavirus sp.	Betapicobirnavirus	NCBI Genbank
AVM87403	Beihai goldsaddle goatfish picobirnavirus	Betapicobirnavirus	NCBI Genbank
AVM87436	Guangdong chinese water skink picobirnavirus	Betapicobirnavirus	NCBI Genbank
AVX29469	Marmot picobirnavirus	Betapicobirnavirus	NCBI Genbank
AVX29472	Marmot picobirnavirus	Alphapicobirnavirus	NCBI Genbank
AVX29475	Marmot picobirnavirus	Betapicobirnavirus	NCBI Genbank
AVX29478	Marmot picobirnavirus	Betapicobirnavirus	NCBI Genbank
AVX53248	Marmot picobirnavirus	Betapicobirnavirus	NCBI Genbank
AVX53249	Marmot picobirnavirus	Betapicobirnavirus	NCBI Genbank
AVX53250	Marmot picobirnavirus	Alphapicobirnavirus	NCBI Genbank
AVX53251	Marmot picobirnavirus	Alphapicobirnavirus	NCBI Genbank
AVX53255	Marmot picobirnavirus	Alphapicobirnavirus	NCBI Genbank
AVX53257	Marmot picobirnavirus	Betapicobirnavirus	NCBI Genbank
AVX53259	Marmot picobirnavirus	Betapicobirnavirus	NCBI Genbank
AVX53262	Marmot picobirnavirus	Alphapicobirnavirus	NCBI Genbank
AVX53263	Marmot picobirnavirus	Alphapicobirnavirus	NCBI Genbank
AVX53264	Marmot picobirnavirus	Alphapicobirnavirus	NCBI Genbank
AVX53265	Marmot picobirnavirus	Betapicobirnavirus	NCBI Genbank
AVX53266	Marmot picobirnavirus	Alphapicobirnavirus	NCBI Genbank
AVX53268	Marmot picobirnavirus	Alphapicobirnavirus	NCBI Genbank
AVX53269	Marmot picobirnavirus	Alphapicobirnavirus	NCBI Genbank
AVX53270	Marmot picobirnavirus	Betapicobirnavirus	NCBI Genbank
AVX53271	Marmot picobirnavirus	Alphapicobirnavirus	NCBI Genbank
AVX53273	Marmot picobirnavirus	Betapicobirnavirus	NCBI Genbank
AVX53274	Marmot picobirnavirus	Alphapicobirnavirus	NCBI Genbank
AVX53276	Marmot picobirnavirus	Betapicobirnavirus	NCBI Genbank
AVX53277	Marmot picobirnavirus	Betapicobirnavirus	NCBI Genbank
AVX53278	Marmot picobirnavirus	Betapicobirnavirus	NCBI Genbank
AVX53279	Marmot picobirnavirus	Betapicobirnavirus	NCBI Genbank
AVX53280	Marmot picobirnavirus	Betapicobirnavirus	NCBI Genbank
AVX53281	Marmot picobirnavirus	Betapicobirnavirus	NCBI Genbank
AVX53282	Marmot picobirnavirus	Betapicobirnavirus	NCBI Genbank
AVX53283	Marmot picobirnavirus	Betapicobirnavirus	NCBI Genbank
AVX53284	Marmot picobirnavirus	Betapicobirnavirus	NCBI Genbank
AVX53285	Marmot picobirnavirus	Betapicobirnavirus	NCBI Genbank
AVX53286	Marmot picobirnavirus	Betapicobirnavirus	NCBI Genbank
AVX53287	Marmot picobirnavirus	Betapicobirnavirus	NCBI Genbank
AVX53288	Marmot picobirnavirus	Betapicobirnavirus	NCBI Genbank
AVX53289	Marmot picobirnavirus	Alphapicobirnavirus	NCBI Genbank
AVX53291	Marmot picobirnavirus	Alphapicobirnavirus	NCBI Genbank
AVX53292	Marmot picobirnavirus	Alphapicobirnavirus	NCBI Genbank
AVX53293	Marmot picobirnavirus	Alphapicobirnavirus	NCBI Genbank
AVX53296	Marmot picobirnavirus	Alphapicobirnavirus	NCBI Genbank
AVX53298	Marmot picobirnavirus	Alphapicobirnavirus	NCBI Genbank
AVX53299	Marmot picobirnavirus	Betapicobirnavirus	NCBI Genbank
AVX53300	Marmot picobirnavirus	Alphapicobirnavirus	NCBI Genbank
AWB14662	Murine picobirnavirus 3	Betapicobirnavirus	NCBI Genbank
AWV66984	AWV66984 Mouyka partiti_like virus	Partitivirus	NCBI Genbank
AWV66990	AWV66990 Lysoka partiti_like virus	Partitivirus	NCBI Genbank
AWV67010	AWV67010 Limbe partiti_like virus	Partitivirus	NCBI Genbank
AXF38744	Shelduck picobirnavirus I	Betapicobirnavirus	NCBI Genbank
AXF38749	Shelduck picobirnavirus II	Betapicobirnavirus	NCBI Genbank
AXF38750	Shelduck picobirnavirus III	Betapicobirnavirus	NCBI Genbank
AXL64617	Chicken picobirnavirus	Betapicobirnavirus	NCBI Genbank
AXQ03909	Human picobirnavirus	Betapicobirnavirus	NCBI Genbank
AZJ51168	AZJ51168 White clover cryptic virus 2	Partitivirus	NCBI Genbank
BAD98236	Human picobirnavirus	Betapicobirnavirus	NCBI Genbank
BAJ53288	Human picobirnavirus	Betapicobirnavirus	NCBI Genbank
BAJ53290	Human picobirnavirus	Betapicobirnavirus	NCBI Genbank
BAJ53294	Human picobirnavirus	Alphapicobirnavirus	NCBI Genbank
BAN58175	Bovine picobirnavirus	Betapicobirnavirus	NCBI Genbank
BAU79482	Diatom colony associated dsRNA virus 1	Gammapicobirnavirus	NCBI Genbank
BAV56297	BAV56297 Fusarium poae virus 1_240374	Partitivirus	NCBI Genbank
BBA57905	BBA57905 Pepper cryptic virus 2	Partitivirus	NCBI Genbank
BBC20591	Dromedary picobirnavirus	Betapicobirnavirus	NCBI Genbank
CAH03668	CAH03668 Cherry chlorotic rusty spot associated partitivirus	Partitivirus	NCBI Genbank
CAQ53729	CAQ53729 Chondrostereum purpureum cryptic virus 1	Partitivirus	NCBI Genbank
NP_116716	NP_116716 Discula destructiva virus 1	Partitivirus	NCBI Genbank
NP_604475	NP_604475 Atkinsonella hypoxylon virus	Partitivirus	NCBI Genbank
NP_620301	NP_620301 Discula destructiva virus 2	Partitivirus	NCBI Genbank
QAA77647	Kumba picobirna-like virus	Zetapicobirnavirus	NCBI Genbank
QAA77660	Lysoka picobirna-like virus	Betapicobirnavirus	NCBI Genbank
QBJ01762	Porcine picobirnavirus	Betapicobirnavirus	NCBI Genbank
QBJ01772	Porcine picobirnavirus	Betapicobirnavirus	NCBI Genbank
QBJ01773	Porcine picobirnavirus	Betapicobirnavirus	NCBI Genbank
QBJ01774	Porcine picobirnavirus	Betapicobirnavirus	NCBI Genbank
QBJ01785	Porcine picobirnavirus	Betapicobirnavirus	NCBI Genbank
QBJ01793	Porcine picobirnavirus	Betapicobirnavirus	NCBI Genbank
QBJ04623	Tasmanian devil-associated picobirnavirus 1	Alphapicobirnavirus	NCBI Genbank
QBJ04625	Tasmanian devil-associated picobirnavirus 2	Alphapicobirnavirus	NCBI Genbank
QBJ04626	Tasmanian devil-associated picobirnavirus 3	Betapicobirnavirus	NCBI Genbank
QBJ04627	Tasmanian devil-associated picobirnavirus 4	Betapicobirnavirus	NCBI Genbank
QBJ04629	Tasmanian devil-associated picobirnavirus 5	Alphapicobirnavirus	NCBI Genbank
QBJ04630	Tasmanian devil-associated picobirnavirus 6	Betapicobirnavirus	NCBI Genbank
QCS40511	Bat picobirnavirus C1	Alphapicobirnavirus	NCBI Genbank
QCS40512	Bat picobirnavirus C2	Betapicobirnavirus	NCBI Genbank
QDP16244	Rat picobirnavirus	Betapicobirnavirus	NCBI Genbank
QDY92338	Partitivirus teal picobirnavirus X	Alphapicobirnavirus	NCBI Genbank
QDY92341	Partitivirus teal picobirnavirus y	Betapicobirnavirus	NCBI Genbank
QDY92374	Pink-eared duck picobirnavirus	Betapicobirnavirus	NCBI Genbank
QHN70720	Mongoose picobirnavirus	Betapicobirnavirus	NCBI Genbank
QHN70721	Mongoose picobirnavirus	Betapicobirnavirus	NCBI Genbank
QHN70723	Mongoose picobirnavirus	Betapicobirnavirus	NCBI Genbank
QHN70725	Mongoose picobirnavirus	Betapicobirnavirus	NCBI Genbank
QHN70726	Mongoose picobirnavirus	Betapicobirnavirus	NCBI Genbank
QIJ70078	Mischke partiti-like virus	Zetapicobirnavirus	NCBI Genbank
QIJ70097	Rabbit picobirnavirus 1	Betapicobirnavirus	NCBI Genbank
QIJ70098	Rabbit picobirnavirus 2	Betapicobirnavirus	NCBI Genbank
QIJ70100	Rabbit picobirnavirus 3	Betapicobirnavirus	NCBI Genbank
QIJ70101	Rabbit picobirnavirus 4	Betapicobirnavirus	NCBI Genbank
QIJ70103	Rabbit picobirnavirus 5	Betapicobirnavirus	NCBI Genbank
QIJ70104	Rabbit picobirnavirus 6	Betapicobirnavirus	NCBI Genbank
QIJ70105	Rabbit picobirnavirus 7	Betapicobirnavirus	NCBI Genbank
QIJ70107	Rabbit picobirnavirus 8	Betapicobirnavirus	NCBI Genbank
QIJ70108	Rabbit picobirnavirus 9	Betapicobirnavirus	NCBI Genbank
QIR30721	Chicken picobirnavirus	Alphapicobirnavirus	NCBI Genbank
QIR30722	Chicken picobirnavirus	Alphapicobirnavirus	NCBI Genbank
QIR30723	Chicken picobirnavirus	Alphapicobirnavirus	NCBI Genbank
QIR30724	Chicken picobirnavirus	Alphapicobirnavirus	NCBI Genbank
QIR30725	Chicken picobirnavirus	Betapicobirnavirus	NCBI Genbank
QIR30726	Chicken picobirnavirus	Betapicobirnavirus	NCBI Genbank
QIR30727	Chicken picobirnavirus	Betapicobirnavirus	NCBI Genbank
QNH91303	Macaca fascicularis picobirnavirus	Betapicobirnavirus	NCBI Genbank
QNL09597	Clinch picobirnavirus 1	Betapicobirnavirus	NCBI Genbank
QPP19768	Chimpanzee picobirnavirus	Alphapicobirnavirus	NCBI Genbank
QQM16253	Batsystermes virus	Etapicobirnavirus	NCBI Genbank
QQM16254	Patsystermes virus	Etapicobirnavirus	NCBI Genbank
QQM16257	Votsystermes virus	Alphapicobirnavirus	NCBI Genbank
QQM16258	Rutsystermes virus	Alphapicobirnavirus	NCBI Genbank
QQM16260	Hatsystermes virus	Etapicobirnavirus	NCBI Genbank
QQM16263	Mutsystermes virus	Etapicobirnavirus	NCBI Genbank
QQM16278	Litsystermes virus	Etapicobirnavirus	NCBI Genbank
QQM16293	Betsystermes virus	Etapicobirnavirus	NCBI Genbank
QQM16297	Witsystermes virus	Alphapicobirnavirus	NCBI Genbank
QQM16299	Cetsystermes virus	Etapicobirnavirus	NCBI Genbank
QQM16300	Bitsystermes virus	Etapicobirnavirus	NCBI Genbank
QQM16301	Jetsystermes virus	Etapicobirnavirus	NCBI Genbank
QQM16302	Vitsystermes virus	Etapicobirnavirus	NCBI Genbank
QQM16303	Cutsystermes virus	Etapicobirnavirus	NCBI Genbank
QQM16304	Hotsystermes virus	Etapicobirnavirus	NCBI Genbank
QQM16315	Sotsystermes virus	Etapicobirnavirus	NCBI Genbank
QQM16318	Tatsystermes virus	Etapicobirnavirus	NCBI Genbank
QQM16319	Nitsystermes virus	Etapicobirnavirus	NCBI Genbank
QQM16323	Katsystermes virus	Etapicobirnavirus	NCBI Genbank
QQM16324	Notsystermes virus	Etapicobirnavirus	NCBI Genbank
QQM16327	Citsystermes virus	Etapicobirnavirus	NCBI Genbank
QQM99855	Picobirnavirus sp.	Betapicobirnavirus	NCBI Genbank
QRN67963	QRN67963 Fig cryptic virus	Partitivirus	NCBI Genbank
QRW42884	Letsystermes virus	Etapicobirnavirus	NCBI Genbank
QUS52694	Mute swan feces associated picobirnavirus 1	Betapicobirnavirus	NCBI Genbank
QUS52695	Mute swan feces associated picobirnavirus 2	Betapicobirnavirus	NCBI Genbank
QUS52696	Mute swan feces associated picobirnavirus 3	Gammapicobirnavirus	NCBI Genbank
QWW18615	Picobirnavirus sp.	Alphapicobirnavirus	NCBI Genbank
UBJ26012	Red panda associated picobirnavirus	Betapicobirnavirus	NCBI Genbank
UBR89004	Picobirnavirus sp.	Betapicobirnavirus	NCBI Genbank
UBR89007	Picobirnavirus sp.	Betapicobirnavirus	NCBI Genbank
UBR89009	Picobirnavirus sp.	Alphapicobirnavirus	NCBI Genbank
UCS96434	Picobirnaviridae sp.	Betapicobirnavirus	NCBI Genbank
UDL14440	Picobirnavirus sp.	Betapicobirnavirus	NCBI Genbank
UDL14441	Picobirnaviridae sp.	Zetapicobirnavirus	NCBI Genbank
UDL14442	Picobirnavirus sp.	Betapicobirnavirus	NCBI Genbank
UDL14445	Picobirnaviridae sp.	Zetapicobirnavirus	NCBI Genbank
UDL14446	Picobirnaviridae sp.	Zetapicobirnavirus	NCBI Genbank
UDL14447	Picobirnavirus sp.	Etapicobirnavirus	NCBI Genbank
UDL14448	Picobirnavirus sp.	Betapicobirnavirus	NCBI Genbank
UDL14451	Picobirnavirus sp.	Betapicobirnavirus	NCBI Genbank
UDL14452	Picobirnaviridae sp.	Zetapicobirnavirus	NCBI Genbank
UDL14453	Picobirnavirus sp.	Betapicobirnavirus	NCBI Genbank
UDL14454	Picobirnavirus sp.	Betapicobirnavirus	NCBI Genbank
UDL14457	Picobirnavirus sp.	Etapicobirnavirus	NCBI Genbank
UDL14458	Picobirnavirus sp.	Alphapicobirnavirus	NCBI Genbank
UDL14459	Picobirnaviridae sp.	Zetapicobirnavirus	NCBI Genbank
UDL14460	Picobirnaviridae sp.	Zetapicobirnavirus	NCBI Genbank
UDL14461	Picobirnavirus sp.	Betapicobirnavirus	NCBI Genbank
UDL14462	Picobirnavirus sp.	Alphapicobirnavirus	NCBI Genbank
UDL14463	Picobirnavirus sp.	Etapicobirnavirus	NCBI Genbank
UDL14464	Picobirnavirus sp.	Etapicobirnavirus	NCBI Genbank
UDL14465	Picobirnaviridae sp.	Zetapicobirnavirus	NCBI Genbank
UDL14466	Picobirnaviridae sp.	Zetapicobirnavirus	NCBI Genbank
UDL14467	Picobirnavirus sp.	Betapicobirnavirus	NCBI Genbank
UDL14468	Picobirnavirus sp.	Alphapicobirnavirus	NCBI Genbank
UDL14471	Picobirnavirus sp.	Betapicobirnavirus	NCBI Genbank
UDL14472	Picobirnavirus sp.	Betapicobirnavirus	NCBI Genbank
UDL14473	Hainan picobirnavirus 19	Betapicobirnavirus	NCBI Genbank
UDL14474	Picobirnavirus sp.	Alphapicobirnavirus	NCBI Genbank
UDL14475	Picobirnaviridae sp.	Zetapicobirnavirus	NCBI Genbank
UDL14476	Picobirnavirus sp.	Alphapicobirnavirus	NCBI Genbank
UDL14479	Picobirnavirus sp.	Alphapicobirnavirus	NCBI Genbank
UDL14480	Picobirnavirus sp.	Alphapicobirnavirus	NCBI Genbank
UDL14481	Picobirnavirus sp.	Betapicobirnavirus	NCBI Genbank
UDL14484	Picobirnaviridae sp.	Zetapicobirnavirus	NCBI Genbank
UDL14485	Picobirnavirus sp.	Alphapicobirnavirus	NCBI Genbank
UDL14486	Picobirnaviridae sp.	Zetapicobirnavirus	NCBI Genbank
UDL14487	Picobirnavirus sp.	Betapicobirnavirus	NCBI Genbank
UDL14488	Picobirnaviridae sp.	Zetapicobirnavirus	NCBI Genbank
UDL14489	Picobirnavirus sp.	Betapicobirnavirus	NCBI Genbank
UDL14490	Picobirnavirus sp.	Betapicobirnavirus	NCBI Genbank
UDL14493	Picobirnavirus sp.	Alphapicobirnavirus	NCBI Genbank
UDL14494	Picobirnavirus sp.	Alphapicobirnavirus	NCBI Genbank
UDL14497	Picobirnavirus sp.	Betapicobirnavirus	NCBI Genbank
UDL14500	Picobirnavirus sp.	Betapicobirnavirus	NCBI Genbank
UDL14501	Picobirnavirus sp.	Betapicobirnavirus	NCBI Genbank
UDL14504	Picobirnavirus sp.	Betapicobirnavirus	NCBI Genbank
UDL14505	Picobirnaviridae sp.	Zetapicobirnavirus	NCBI Genbank
UDL14506	Picobirnavirus sp.	Betapicobirnavirus	NCBI Genbank
UDL14507	Picobirnavirus sp.	Alphapicobirnavirus	NCBI Genbank
UDL14510	Picobirnaviridae sp.	Zetapicobirnavirus	NCBI Genbank
UDL14511	Picobirnavirus sp.	Betapicobirnavirus	NCBI Genbank
UDL14512	Picobirnavirus sp.	Betapicobirnavirus	NCBI Genbank
UDL14515	Picobirnaviridae sp.	Zetapicobirnavirus	NCBI Genbank
UDL14516	Picobirnaviridae sp.	Zetapicobirnavirus	NCBI Genbank
UDL14519	Picobirnavirus sp.	Etapicobirnavirus	NCBI Genbank
UDL14522	Picobirnavirus sp.	Betapicobirnavirus	NCBI Genbank
UDL14525	Picobirnavirus sp.	Betapicobirnavirus	NCBI Genbank
UDL14526	Picobirnavirus sp.	Betapicobirnavirus	NCBI Genbank
UDL14527	Picobirnavirus sp.	Betapicobirnavirus	NCBI Genbank
UDL14530	Picobirnaviridae sp.	Zetapicobirnavirus	NCBI Genbank
UDL14531	Picobirnavirus sp.	Betapicobirnavirus	NCBI Genbank
UDL14532	Picobirnavirus sp.	Betapicobirnavirus	NCBI Genbank
UDL14533	Hubei picobirnavirus 53	Betapicobirnavirus	NCBI Genbank
UDL14536	Picobirnavirus sp.	Betapicobirnavirus	NCBI Genbank
UDL14539	Picobirnavirus sp.	Alphapicobirnavirus	NCBI Genbank
UDL14540	Picobirnavirus sp.	Betapicobirnavirus	NCBI Genbank
UDL14541	Picobirnavirus sp.	Etapicobirnavirus	NCBI Genbank
UDL14542	Hubei picobirnavirus 52	Betapicobirnavirus	NCBI Genbank
UDL14545	Jiangsu picobirnavirus 87	Betapicobirnavirus	NCBI Genbank
UDL14548	Picobirnavirus sp.	Betapicobirnavirus	NCBI Genbank
UDL14551	Hainan picobirnavirus 18	Zetapicobirnavirus	NCBI Genbank
UDL14552	Picobirnavirus sp.	Alphapicobirnavirus	NCBI Genbank
UDL14553	Picobirnavirus sp.	Alphapicobirnavirus	NCBI Genbank
UDL14556	Picobirnavirus sp.	Betapicobirnavirus	NCBI Genbank
UDL14559	Picobirnaviridae sp.	Zetapicobirnavirus	NCBI Genbank
UDL14560	Sichuan picobirnavirus 63	Etapicobirnavirus	NCBI Genbank
UDL14561	Picobirnaviridae sp.	Zetapicobirnavirus	NCBI Genbank
UDL14562	Picobirnavirus sp.	Betapicobirnavirus	NCBI Genbank
UDL14563	Picobirnavirus sp.	Alphapicobirnavirus	NCBI Genbank
UDL14564	Picobirnaviridae sp.	Zetapicobirnavirus	NCBI Genbank
UDL14565	Sichuan picobirnavirus 64	Betapicobirnavirus	NCBI Genbank
UDL14566	Picobirnavirus sp.	Alphapicobirnavirus	NCBI Genbank
UDL14569	Picobirnavirus sp.	Betapicobirnavirus	NCBI Genbank
UDL14570	Picobirnavirus sp.	Betapicobirnavirus	NCBI Genbank
UDL14571	Picobirnavirus sp.	Betapicobirnavirus	NCBI Genbank
UDL14572	Picobirnavirus sp.	Betapicobirnavirus	NCBI Genbank
UDL14573	Picobirnavirus sp.	Betapicobirnavirus	NCBI Genbank
UDL14574	Sichuan picobirnavirus 65	Betapicobirnavirus	NCBI Genbank
UDL14575	Picobirnavirus sp.	Betapicobirnavirus	NCBI Genbank
UDL14576	Picobirnavirus sp.	Betapicobirnavirus	NCBI Genbank
UDL14577	Picobirnaviridae sp.	Zetapicobirnavirus	NCBI Genbank
UDL14578	Picobirnavirus sp.	Betapicobirnavirus	NCBI Genbank
UDL14579	Jiangsu picobirnavirus 88	Betapicobirnavirus	NCBI Genbank
UDL14582	Picobirnavirus sp.	Betapicobirnavirus	NCBI Genbank
UDL14583	Picobirnavirus sp.	Betapicobirnavirus	NCBI Genbank
UDL14584	Picobirnaviridae sp.	Zetapicobirnavirus	NCBI Genbank
UDL14585	Picobirnavirus sp.	Betapicobirnavirus	NCBI Genbank
UDL14586	Picobirnavirus sp.	Alphapicobirnavirus	NCBI Genbank
UDL14587	Picobirnavirus sp.	Betapicobirnavirus	NCBI Genbank
UDL14588	Picobirnaviridae sp.	Zetapicobirnavirus	NCBI Genbank
UDL14589	Picobirnavirus sp.	Betapicobirnavirus	NCBI Genbank
UDL14592	Picobirnavirus sp.	Betapicobirnavirus	NCBI Genbank
UDL14593	Picobirnaviridae sp.	Zetapicobirnavirus	NCBI Genbank
UDL14594	Picobirnavirus sp.	Etapicobirnavirus	NCBI Genbank
UDL14595	Picobirnavirus sp.	Etapicobirnavirus	NCBI Genbank
UDL14596	Picobirnaviridae sp.	Zetapicobirnavirus	NCBI Genbank
UDL14597	Picobirnavirus sp.	Betapicobirnavirus	NCBI Genbank
UDL14598	Picobirnavirus sp.	Alphapicobirnavirus	NCBI Genbank
UDL14599	Picobirnavirus sp.	Etapicobirnavirus	NCBI Genbank
UDL14600	Picobirnavirus sp.	Etapicobirnavirus	NCBI Genbank
UDL14603	Picobirnavirus sp.	Betapicobirnavirus	NCBI Genbank
UDL14604	Picobirnavirus sp.	Betapicobirnavirus	NCBI Genbank
UDL14605	Picobirnaviridae sp.	Zetapicobirnavirus	NCBI Genbank
UDL14606	Picobirnaviridae sp.	Zetapicobirnavirus	NCBI Genbank
UJQ88272	Picobirnavirus dog/KNA/2015	Betapicobirnavirus	NCBI Genbank
UJQ88275	Porcine picobirnavirus	Betapicobirnavirus	NCBI Genbank
UJT31886	Picobirnavirus sp.	Alphapicobirnavirus	NCBI Genbank
UJY54016	Human picobirnavirus	Betapicobirnavirus	NCBI Genbank
ULB12852	Human picobirnavirus	Betapicobirnavirus	NCBI Genbank
USE07574	Picobirnavirus sp.	Gammapicobirnavirus	NCBI Genbank
USE07575	Picobirnavirus sp.	Betapicobirnavirus	NCBI Genbank
USE07576	Picobirnavirus sp.	Betapicobirnavirus	NCBI Genbank
USE07577	Picobirnavirus sp.	Betapicobirnavirus	NCBI Genbank
USE07578	Picobirnavirus sp.	Zetapicobirnavirus	NCBI Genbank
USE07579	Picobirnavirus sp.	Betapicobirnavirus	NCBI Genbank
USE07580	Picobirnavirus sp.	Betapicobirnavirus	NCBI Genbank
USE07581	Picobirnavirus sp.	Betapicobirnavirus	NCBI Genbank
USE07582	Picobirnavirus sp.	Alphapicobirnavirus	NCBI Genbank
USE07583	Picobirnavirus sp.	Betapicobirnavirus	NCBI Genbank
USE07584	Picobirnavirus sp.	Betapicobirnavirus	NCBI Genbank
USE07585	Picobirnavirus sp.	Epsilonpicobirnavirus	NCBI Genbank
USE07586	Picobirnavirus sp.	Betapicobirnavirus	NCBI Genbank
USE07587	Picobirnavirus sp.	Gammapicobirnavirus	NCBI Genbank
USE07588	Picobirnavirus sp.	Gammapicobirnavirus	NCBI Genbank
USE07589	Picobirnavirus sp.	Gammapicobirnavirus	NCBI Genbank
USE07590	Picobirnavirus sp.	Gammapicobirnavirus	NCBI Genbank
USE07591	Picobirnavirus sp.	Gammapicobirnavirus	NCBI Genbank
USE07592	Picobirnavirus sp.	Gammapicobirnavirus	NCBI Genbank
USE07593	Picobirnavirus sp.	Gammapicobirnavirus	NCBI Genbank
USE07594	Picobirnavirus sp.	Alphapicobirnavirus	NCBI Genbank
USE07595	Picobirnavirus sp.	Alphapicobirnavirus	NCBI Genbank
USE07596	Picobirnavirus sp.	Betapicobirnavirus	NCBI Genbank
USE07597	Picobirnavirus sp.	Betapicobirnavirus	NCBI Genbank
USE07598	Picobirnavirus sp.	Alphapicobirnavirus	NCBI Genbank
USE07599	Picobirnavirus sp.	Epsilonpicobirnavirus	NCBI Genbank
USE07600	Picobirnavirus sp.	Betapicobirnavirus	NCBI Genbank
USE07601	Picobirnavirus sp.	Alphapicobirnavirus	NCBI Genbank
USE07602	Picobirnavirus sp.	Alphapicobirnavirus	NCBI Genbank
USE07603	Picobirnavirus sp.	Betapicobirnavirus	NCBI Genbank
USE07604	Picobirnavirus sp.	Betapicobirnavirus	NCBI Genbank
USE07605	Picobirnavirus sp.	Betapicobirnavirus	NCBI Genbank
USE07606	Picobirnavirus sp.	Gammapicobirnavirus	NCBI Genbank
USE07607	Picobirnavirus sp.	Gammapicobirnavirus	NCBI Genbank
USE07608	Picobirnavirus sp.	Gammapicobirnavirus	NCBI Genbank
USE07609	Picobirnavirus sp.	Gammapicobirnavirus	NCBI Genbank
USE07610	Picobirnavirus sp.	Gammapicobirnavirus	NCBI Genbank
USE07611	Picobirnavirus sp.	Gammapicobirnavirus	NCBI Genbank
USE07612	Picobirnavirus sp.	Gammapicobirnavirus	NCBI Genbank
USE07613	Picobirnavirus sp.	Betapicobirnavirus	NCBI Genbank
USE07614	Picobirnavirus sp.	Gammapicobirnavirus	NCBI Genbank
USE07615	Picobirnavirus sp.	Gammapicobirnavirus	NCBI Genbank
USE07616	Picobirnavirus sp.	Gammapicobirnavirus	NCBI Genbank
USE07617	Picobirnavirus sp.	Gammapicobirnavirus	NCBI Genbank
USE07618	Picobirnavirus sp.	Gammapicobirnavirus	NCBI Genbank
USE07619	Picobirnavirus sp.	Gammapicobirnavirus	NCBI Genbank
USE07620	Picobirnavirus sp.	Gammapicobirnavirus	NCBI Genbank
USE07621	Picobirnavirus sp.	Gammapicobirnavirus	NCBI Genbank
USE07622	Picobirnavirus sp.	Gammapicobirnavirus	NCBI Genbank
USE07623	Picobirnavirus sp.	Gammapicobirnavirus	NCBI Genbank
USE07624	Picobirnavirus sp.	Betapicobirnavirus	NCBI Genbank
USE07625	Picobirnavirus sp.	Betapicobirnavirus	NCBI Genbank
USE07626	Picobirnavirus sp.	Betapicobirnavirus	NCBI Genbank
USE07627	Picobirnavirus sp.	Betapicobirnavirus	NCBI Genbank
USE07629	Picobirnavirus sp.	Betapicobirnavirus	NCBI Genbank
USE07630	Picobirnavirus sp.	Betapicobirnavirus	NCBI Genbank
USE07631	Picobirnavirus sp.	Alphapicobirnavirus	NCBI Genbank
USE07632	Picobirnavirus sp.	Betapicobirnavirus	NCBI Genbank
USE07633	Picobirnavirus sp.	Alphapicobirnavirus	NCBI Genbank
USE07634	Picobirnavirus sp.	Betapicobirnavirus	NCBI Genbank
USE07635	Picobirnavirus sp.	Betapicobirnavirus	NCBI Genbank
USE07636	Picobirnavirus sp.	Alphapicobirnavirus	NCBI Genbank
USE07637	Picobirnavirus sp.	Betapicobirnavirus	NCBI Genbank
USE07638	Picobirnavirus sp.	Betapicobirnavirus	NCBI Genbank
USE07639	Picobirnavirus sp.	Alphapicobirnavirus	NCBI Genbank
USE07640	Picobirnavirus sp.	Betapicobirnavirus	NCBI Genbank
USE07641	Picobirnavirus sp.	Betapicobirnavirus	NCBI Genbank
USE07642	Picobirnavirus sp.	Alphapicobirnavirus	NCBI Genbank
USE07643	Picobirnavirus sp.	Alphapicobirnavirus	NCBI Genbank
USE07644	Picobirnavirus sp.	Betapicobirnavirus	NCBI Genbank
USE07645	Picobirnavirus sp.	Alphapicobirnavirus	NCBI Genbank
USE07646	Picobirnavirus sp.	Betapicobirnavirus	NCBI Genbank
USE07647	Picobirnavirus sp.	Betapicobirnavirus	NCBI Genbank
USE07648	Picobirnavirus sp.	Alphapicobirnavirus	NCBI Genbank
USE07649	Picobirnavirus sp.	Alphapicobirnavirus	NCBI Genbank
USE07650	Picobirnavirus sp.	Alphapicobirnavirus	NCBI Genbank
USE07651	Picobirnavirus sp.	Betapicobirnavirus	NCBI Genbank
USE07652	Picobirnavirus sp.	Alphapicobirnavirus	NCBI Genbank
USE07653	Picobirnavirus sp.	Betapicobirnavirus	NCBI Genbank
USE07654	Picobirnavirus sp.	Alphapicobirnavirus	NCBI Genbank
USE07655	Picobirnavirus sp.	Alphapicobirnavirus	NCBI Genbank
USE07656	Picobirnavirus sp.	Betapicobirnavirus	NCBI Genbank
USE07657	Picobirnavirus sp.	Epsilonpicobirnavirus	NCBI Genbank
USE07658	Picobirnavirus sp.	Betapicobirnavirus	NCBI Genbank
USE07659	Picobirnavirus sp.	Betapicobirnavirus	NCBI Genbank
USE07660	Picobirnavirus sp.	Alphapicobirnavirus	NCBI Genbank
USE07661	Picobirnavirus sp.	Betapicobirnavirus	NCBI Genbank
USE07662	Picobirnavirus sp.	Betapicobirnavirus	NCBI Genbank
USE07663	Picobirnavirus sp.	Betapicobirnavirus	NCBI Genbank
USE07664	Picobirnavirus sp.	Alphapicobirnavirus	NCBI Genbank
USE07665	Picobirnavirus sp.	Betapicobirnavirus	NCBI Genbank
USE07666	Picobirnavirus sp.	Betapicobirnavirus	NCBI Genbank
USE07667	Picobirnavirus sp.	Alphapicobirnavirus	NCBI Genbank
USE07668	Picobirnavirus sp.	Alphapicobirnavirus	NCBI Genbank
USE07669	Picobirnavirus sp.	Betapicobirnavirus	NCBI Genbank
USE07670	Picobirnavirus sp.	Betapicobirnavirus	NCBI Genbank
USE07671	Picobirnavirus sp.	Alphapicobirnavirus	NCBI Genbank
USE07672	Picobirnavirus sp.	Betapicobirnavirus	NCBI Genbank
USE07673	Picobirnavirus sp.	Betapicobirnavirus	NCBI Genbank
USE07674	Picobirnavirus sp.	Betapicobirnavirus	NCBI Genbank
USE07675	Picobirnavirus sp.	Betapicobirnavirus	NCBI Genbank
USE07676	Picobirnavirus sp.	Betapicobirnavirus	NCBI Genbank
USE07677	Picobirnavirus sp.	Betapicobirnavirus	NCBI Genbank
USE07678	Picobirnavirus sp.	Betapicobirnavirus	NCBI Genbank
USE07679	Picobirnavirus sp.	Betapicobirnavirus	NCBI Genbank
USE07680	Picobirnavirus sp.	Betapicobirnavirus	NCBI Genbank
USE07681	Picobirnavirus sp.	Betapicobirnavirus	NCBI Genbank
USE07682	Picobirnavirus sp.	Gammapicobirnavirus	NCBI Genbank
USE07683	Picobirnavirus sp.	Gammapicobirnavirus	NCBI Genbank
USE07684	Picobirnavirus sp.	Gammapicobirnavirus	NCBI Genbank
USE07685	Picobirnavirus sp.	Gammapicobirnavirus	NCBI Genbank
USE07686	Picobirnavirus sp.	Alphapicobirnavirus	NCBI Genbank
USE07687	Picobirnavirus sp.	Betapicobirnavirus	NCBI Genbank
USE07688	Picobirnavirus sp.	Alphapicobirnavirus	NCBI Genbank
USE07689	Picobirnavirus sp.	Betapicobirnavirus	NCBI Genbank
USE07690	Picobirnavirus sp.	Betapicobirnavirus	NCBI Genbank
USE07691	Picobirnavirus sp.	Betapicobirnavirus	NCBI Genbank
USE07692	Picobirnavirus sp.	Betapicobirnavirus	NCBI Genbank
USE07693	Picobirnavirus sp.	Betapicobirnavirus	NCBI Genbank
USE07694	Picobirnavirus sp.	Betapicobirnavirus	NCBI Genbank
USE07695	Picobirnavirus sp.	Betapicobirnavirus	NCBI Genbank
USE07697	Picobirnavirus sp.	Betapicobirnavirus	NCBI Genbank
USE07698	Picobirnavirus sp.	Betapicobirnavirus	NCBI Genbank
USE07699	Picobirnavirus sp.	Betapicobirnavirus	NCBI Genbank
USE07700	Picobirnavirus sp.	Betapicobirnavirus	NCBI Genbank
USE07701	Picobirnavirus sp.	Betapicobirnavirus	NCBI Genbank
USE07702	Picobirnavirus sp.	Alphapicobirnavirus	NCBI Genbank
USE07703	Picobirnavirus sp.	Alphapicobirnavirus	NCBI Genbank
USE07704	Picobirnavirus sp.	Betapicobirnavirus	NCBI Genbank
USE07705	Picobirnavirus sp.	Betapicobirnavirus	NCBI Genbank
USE07706	Picobirnavirus sp.	Betapicobirnavirus	NCBI Genbank
USE07707	Picobirnavirus sp.	Alphapicobirnavirus	NCBI Genbank
USE07708	Picobirnavirus sp.	Etapicobirnavirus	NCBI Genbank
USE07709	Picobirnavirus sp.	Alphapicobirnavirus	NCBI Genbank
USE07710	Picobirnavirus sp.	Alphapicobirnavirus	NCBI Genbank
USE07711	Picobirnavirus sp.	Alphapicobirnavirus	NCBI Genbank
USE07712	Picobirnavirus sp.	Alphapicobirnavirus	NCBI Genbank
USE07713	Picobirnavirus sp.	Alphapicobirnavirus	NCBI Genbank
USE07714	Picobirnavirus sp.	Epsilonpicobirnavirus	NCBI Genbank
USE07715	Picobirnavirus sp.	Betapicobirnavirus	NCBI Genbank
USE07716	Picobirnavirus sp.	Betapicobirnavirus	NCBI Genbank
USE07717	Picobirnavirus sp.	Betapicobirnavirus	NCBI Genbank
USE07718	Picobirnavirus sp.	Alphapicobirnavirus	NCBI Genbank
USE07719	Picobirnavirus sp.	Betapicobirnavirus	NCBI Genbank
USE07720	Picobirnavirus sp.	Betapicobirnavirus	NCBI Genbank
USE07721	Picobirnavirus sp.	Betapicobirnavirus	NCBI Genbank
USE07722	Picobirnavirus sp.	Betapicobirnavirus	NCBI Genbank
USE07723	Picobirnavirus sp.	Alphapicobirnavirus	NCBI Genbank
USE07724	Picobirnavirus sp.	Betapicobirnavirus	NCBI Genbank
USE07725	Picobirnavirus sp.	Alphapicobirnavirus	NCBI Genbank
USE07726	Picobirnavirus sp.	Betapicobirnavirus	NCBI Genbank
USE07727	Picobirnavirus sp.	Betapicobirnavirus	NCBI Genbank
USE07728	Picobirnavirus sp.	Betapicobirnavirus	NCBI Genbank
USE07729	Picobirnavirus sp.	Betapicobirnavirus	NCBI Genbank
USE07730	Picobirnavirus sp.	Alphapicobirnavirus	NCBI Genbank
USE07731	Picobirnavirus sp.	Alphapicobirnavirus	NCBI Genbank
USE07732	Picobirnavirus sp.	Betapicobirnavirus	NCBI Genbank
USE07733	Picobirnavirus sp.	Zetapicobirnavirus	NCBI Genbank
USE07734	Picobirnavirus sp.	Betapicobirnavirus	NCBI Genbank
USE07735	Picobirnavirus sp.	Alphapicobirnavirus	NCBI Genbank
USE07736	Picobirnavirus sp.	Alphapicobirnavirus	NCBI Genbank
USE07737	Picobirnavirus sp.	Betapicobirnavirus	NCBI Genbank
USE07738	Picobirnavirus sp.	Alphapicobirnavirus	NCBI Genbank
USE07739	Picobirnavirus sp.	Alphapicobirnavirus	NCBI Genbank
USE07740	Picobirnavirus sp.	Alphapicobirnavirus	NCBI Genbank
USE07741	Picobirnavirus sp.	Betapicobirnavirus	NCBI Genbank
USE07742	Picobirnavirus sp.	Betapicobirnavirus	NCBI Genbank
USE07743	Picobirnavirus sp.	Betapicobirnavirus	NCBI Genbank
USE07744	Picobirnavirus sp.	Betapicobirnavirus	NCBI Genbank
USE07745	Picobirnavirus sp.	Gammapicobirnavirus	NCBI Genbank
USE07746	Picobirnavirus sp.	Gammapicobirnavirus	NCBI Genbank
USE07747	Picobirnavirus sp.	Gammapicobirnavirus	NCBI Genbank
USE07748	Picobirnavirus sp.	Epsilonpicobirnavirus	NCBI Genbank
USE07749	Picobirnavirus sp.	Alphapicobirnavirus	NCBI Genbank
USE07750	Picobirnavirus sp.	Betapicobirnavirus	NCBI Genbank
USE07751	Picobirnavirus sp.	Alphapicobirnavirus	NCBI Genbank
USE07752	Picobirnavirus sp.	Betapicobirnavirus	NCBI Genbank
USE07753	Picobirnavirus sp.	Alphapicobirnavirus	NCBI Genbank
USE07754	Picobirnavirus sp.	Betapicobirnavirus	NCBI Genbank
USE07755	Picobirnavirus sp.	Betapicobirnavirus	NCBI Genbank
USE07756	Picobirnavirus sp.	Alphapicobirnavirus	NCBI Genbank
USE07757	Picobirnavirus sp.	Betapicobirnavirus	NCBI Genbank
USE07758	Picobirnavirus sp.	Epsilonpicobirnavirus	NCBI Genbank
USE07759	Picobirnavirus sp.	Betapicobirnavirus	NCBI Genbank
USE07760	Picobirnavirus sp.	Epsilonpicobirnavirus	NCBI Genbank
USE07761	Picobirnavirus sp.	Betapicobirnavirus	NCBI Genbank
USE07762	Picobirnavirus sp.	Betapicobirnavirus	NCBI Genbank
USE07763	Picobirnavirus sp.	Betapicobirnavirus	NCBI Genbank
USE07764	Picobirnavirus sp.	Zetapicobirnavirus	NCBI Genbank
USE07765	Picobirnavirus sp.	Betapicobirnavirus	NCBI Genbank
USE07766	Picobirnavirus sp.	Epsilonpicobirnavirus	NCBI Genbank
USE07767	Picobirnavirus sp.	Betapicobirnavirus	NCBI Genbank
USE07768	Picobirnavirus sp.	Betapicobirnavirus	NCBI Genbank
USE07769	Picobirnavirus sp.	Gammapicobirnavirus	NCBI Genbank
USE07770	Picobirnavirus sp.	Alphapicobirnavirus	NCBI Genbank
USE07772	Picobirnavirus sp.	Gammapicobirnavirus	NCBI Genbank
USE07773	Picobirnavirus sp.	Alphapicobirnavirus	NCBI Genbank
USE07774	Picobirnavirus sp.	Alphapicobirnavirus	NCBI Genbank
USE07775	Picobirnavirus sp.	Betapicobirnavirus	NCBI Genbank
USE07776	Picobirnavirus sp.	Betapicobirnavirus	NCBI Genbank
USE07777	Picobirnavirus sp.	Betapicobirnavirus	NCBI Genbank
USE07778	Picobirnavirus sp.	Betapicobirnavirus	NCBI Genbank
USE07779	Picobirnavirus sp.	Betapicobirnavirus	NCBI Genbank
USE07780	Picobirnavirus sp.	Betapicobirnavirus	NCBI Genbank
USE07781	Picobirnavirus sp.	Betapicobirnavirus	NCBI Genbank
USE07782	Picobirnavirus sp.	Betapicobirnavirus	NCBI Genbank
USE07783	Picobirnavirus sp.	Alphapicobirnavirus	NCBI Genbank
USE07784	Picobirnavirus sp.	Alphapicobirnavirus	NCBI Genbank
USE07785	Picobirnavirus sp.	Alphapicobirnavirus	NCBI Genbank
USE07786	Picobirnavirus sp.	Betapicobirnavirus	NCBI Genbank
USE07787	Picobirnavirus sp.	Zetapicobirnavirus	NCBI Genbank
USE07788	Picobirnavirus sp.	Zetapicobirnavirus	NCBI Genbank
USE07789	Picobirnavirus sp.	Betapicobirnavirus	NCBI Genbank
USE07790	Picobirnavirus sp.	Zetapicobirnavirus	NCBI Genbank
USE07791	Picobirnavirus sp.	Betapicobirnavirus	NCBI Genbank
USE07792	Picobirnavirus sp.	Betapicobirnavirus	NCBI Genbank
USE07793	Picobirnavirus sp.	Betapicobirnavirus	NCBI Genbank
USE07794	Picobirnavirus sp.	Gammapicobirnavirus	NCBI Genbank
USE07795	Picobirnavirus sp.	Zetapicobirnavirus	NCBI Genbank
USE07796	Picobirnavirus sp.	Betapicobirnavirus	NCBI Genbank
USE07797	Picobirnavirus sp.	Betapicobirnavirus	NCBI Genbank
USE07798	Picobirnavirus sp.	Alphapicobirnavirus	NCBI Genbank
USE07799	Picobirnavirus sp.	Betapicobirnavirus	NCBI Genbank
USE07800	Picobirnavirus sp.	Betapicobirnavirus	NCBI Genbank
USE07801	Picobirnavirus sp.	Betapicobirnavirus	NCBI Genbank
USE07802	Picobirnavirus sp.	Epsilonpicobirnavirus	NCBI Genbank
USE07803	Picobirnavirus sp.	Zetapicobirnavirus	NCBI Genbank
USE07805	Picobirnavirus sp.	Betapicobirnavirus	NCBI Genbank
USE07806	Picobirnavirus sp.	Betapicobirnavirus	NCBI Genbank
USE07807	Picobirnavirus sp.	Betapicobirnavirus	NCBI Genbank
USE07808	Picobirnavirus sp.	Alphapicobirnavirus	NCBI Genbank
USE07809	Picobirnavirus sp.	Betapicobirnavirus	NCBI Genbank
USE07810	Picobirnavirus sp.	Alphapicobirnavirus	NCBI Genbank
USE07811	Picobirnavirus sp.	Alphapicobirnavirus	NCBI Genbank
USE07812	Picobirnavirus sp.	Betapicobirnavirus	NCBI Genbank
USE07813	Picobirnavirus sp.	Betapicobirnavirus	NCBI Genbank
USE07814	Picobirnavirus sp.	Betapicobirnavirus	NCBI Genbank
USE07815	Picobirnavirus sp.	Alphapicobirnavirus	NCBI Genbank
USE07816	Picobirnavirus sp.	Alphapicobirnavirus	NCBI Genbank
USE07817	Picobirnavirus sp.	Betapicobirnavirus	NCBI Genbank
USE07818	Picobirnavirus sp.	Betapicobirnavirus	NCBI Genbank
USE07819	Picobirnavirus sp.	Betapicobirnavirus	NCBI Genbank
USE07820	Picobirnavirus sp.	Alphapicobirnavirus	NCBI Genbank
USE07821	Picobirnavirus sp.	Epsilonpicobirnavirus	NCBI Genbank
USE07822	Picobirnavirus sp.	Zetapicobirnavirus	NCBI Genbank
USE07823	Picobirnavirus sp.	Alphapicobirnavirus	NCBI Genbank
USE07824	Picobirnavirus sp.	Betapicobirnavirus	NCBI Genbank
USE07825	Picobirnavirus sp.	Betapicobirnavirus	NCBI Genbank
USE07826	Picobirnavirus sp.	Zetapicobirnavirus	NCBI Genbank
USE07827	Picobirnavirus sp.	Gammapicobirnavirus	NCBI Genbank
USE07828	Picobirnavirus sp.	Betapicobirnavirus	NCBI Genbank
USE07829	Picobirnavirus sp.	Betapicobirnavirus	NCBI Genbank
USE07830	Picobirnavirus sp.	Alphapicobirnavirus	NCBI Genbank
USE07831	Picobirnavirus sp.	Betapicobirnavirus	NCBI Genbank
USE07832	Picobirnavirus sp.	Alphapicobirnavirus	NCBI Genbank
USE07833	Picobirnavirus sp.	Betapicobirnavirus	NCBI Genbank
USE07834	Picobirnavirus sp.	Betapicobirnavirus	NCBI Genbank
USE07835	Picobirnavirus sp.	Betapicobirnavirus	NCBI Genbank
USE07836	Picobirnavirus sp.	Alphapicobirnavirus	NCBI Genbank
USE07837	Picobirnavirus sp.	Betapicobirnavirus	NCBI Genbank
USE07838	Picobirnavirus sp.	Alphapicobirnavirus	NCBI Genbank
USE07839	Picobirnavirus sp.	Alphapicobirnavirus	NCBI Genbank
USE07840	Picobirnavirus sp.	Betapicobirnavirus	NCBI Genbank
USE07841	Picobirnavirus sp.	Alphapicobirnavirus	NCBI Genbank
USE07842	Picobirnavirus sp.	Betapicobirnavirus	NCBI Genbank
USE07843	Picobirnavirus sp.	Betapicobirnavirus	NCBI Genbank
USE07844	Picobirnavirus sp.	Betapicobirnavirus	NCBI Genbank
USE07845	Picobirnavirus sp.	Epsilonpicobirnavirus	NCBI Genbank
USE07846	Picobirnavirus sp.	Alphapicobirnavirus	NCBI Genbank
USE07847	Picobirnavirus sp.	Betapicobirnavirus	NCBI Genbank
USE07848	Picobirnavirus sp.	Alphapicobirnavirus	NCBI Genbank
USE07849	Picobirnavirus sp.	Alphapicobirnavirus	NCBI Genbank
USE07850	Picobirnavirus sp.	Alphapicobirnavirus	NCBI Genbank
USE07851	Picobirnavirus sp.	Betapicobirnavirus	NCBI Genbank
USE07852	Picobirnavirus sp.	Alphapicobirnavirus	NCBI Genbank
USE07853	Picobirnavirus sp.	Alphapicobirnavirus	NCBI Genbank
USE07854	Picobirnavirus sp.	Betapicobirnavirus	NCBI Genbank
USE07855	Picobirnavirus sp.	Betapicobirnavirus	NCBI Genbank
USE07856	Picobirnavirus sp.	Betapicobirnavirus	NCBI Genbank
USE07857	Picobirnavirus sp.	Alphapicobirnavirus	NCBI Genbank
USE07858	Picobirnavirus sp.	Betapicobirnavirus	NCBI Genbank
USE07859	Picobirnavirus sp.	Alphapicobirnavirus	NCBI Genbank
USE07860	Picobirnavirus sp.	Betapicobirnavirus	NCBI Genbank
USE07861	Picobirnavirus sp.	Betapicobirnavirus	NCBI Genbank
USE07862	Picobirnavirus sp.	Betapicobirnavirus	NCBI Genbank
USE07863	Picobirnavirus sp.	Betapicobirnavirus	NCBI Genbank
USE07864	Picobirnavirus sp.	Alphapicobirnavirus	NCBI Genbank
USE07865	Picobirnavirus sp.	Betapicobirnavirus	NCBI Genbank
USE07866	Picobirnavirus sp.	Betapicobirnavirus	NCBI Genbank
USE07867	Picobirnavirus sp.	Betapicobirnavirus	NCBI Genbank
USE07868	Picobirnavirus sp.	Betapicobirnavirus	NCBI Genbank
USE07869	Picobirnavirus sp.	Betapicobirnavirus	NCBI Genbank
USE07870	Picobirnavirus sp.	Betapicobirnavirus	NCBI Genbank
USE07871	Picobirnavirus sp.	Betapicobirnavirus	NCBI Genbank
USE07872	Picobirnavirus sp.	Betapicobirnavirus	NCBI Genbank
USE07873	Picobirnavirus sp.	Betapicobirnavirus	NCBI Genbank
USE07874	Picobirnavirus sp.	Betapicobirnavirus	NCBI Genbank
USE07875	Picobirnavirus sp.	Alphapicobirnavirus	NCBI Genbank
USE07876	Picobirnavirus sp.	Betapicobirnavirus	NCBI Genbank
USE07877	Picobirnavirus sp.	Alphapicobirnavirus	NCBI Genbank
USE07878	Picobirnavirus sp.	Betapicobirnavirus	NCBI Genbank
USE07879	Picobirnavirus sp.	Epsilonpicobirnavirus	NCBI Genbank
USE07880	Picobirnavirus sp.	Alphapicobirnavirus	NCBI Genbank
USE07881	Picobirnavirus sp.	Betapicobirnavirus	NCBI Genbank
USE07882	Picobirnavirus sp.	Betapicobirnavirus	NCBI Genbank
USE07883	Picobirnavirus sp.	Betapicobirnavirus	NCBI Genbank
USE07884	Picobirnavirus sp.	Betapicobirnavirus	NCBI Genbank
USE07885	Picobirnavirus sp.	Betapicobirnavirus	NCBI Genbank
USE07886	Picobirnavirus sp.	Alphapicobirnavirus	NCBI Genbank
USE07887	Picobirnavirus sp.	Betapicobirnavirus	NCBI Genbank
USE07888	Picobirnavirus sp.	Alphapicobirnavirus	NCBI Genbank
USE07889	Picobirnavirus sp.	Epsilonpicobirnavirus	NCBI Genbank
USE07890	Picobirnavirus sp.	Alphapicobirnavirus	NCBI Genbank
USE07891	Picobirnavirus sp.	Epsilonpicobirnavirus	NCBI Genbank
USE07892	Picobirnavirus sp.	Betapicobirnavirus	NCBI Genbank
USE07893	Picobirnavirus sp.	Betapicobirnavirus	NCBI Genbank
USE07894	Picobirnavirus sp.	Betapicobirnavirus	NCBI Genbank
USE07895	Picobirnavirus sp.	Betapicobirnavirus	NCBI Genbank
USE07896	Picobirnavirus sp.	Zetapicobirnavirus	NCBI Genbank
USE07897	Picobirnavirus sp.	Alphapicobirnavirus	NCBI Genbank
USE07898	Picobirnavirus sp.	Betapicobirnavirus	NCBI Genbank
USE07899	Picobirnavirus sp.	Betapicobirnavirus	NCBI Genbank
USE07900	Picobirnavirus sp.	Betapicobirnavirus	NCBI Genbank
USE07901	Picobirnavirus sp.	Alphapicobirnavirus	NCBI Genbank
USE07902	Picobirnavirus sp.	Betapicobirnavirus	NCBI Genbank
USE07903	Picobirnavirus sp.	Alphapicobirnavirus	NCBI Genbank
USE07904	Picobirnavirus sp.	Betapicobirnavirus	NCBI Genbank
USE07905	Picobirnavirus sp.	Betapicobirnavirus	NCBI Genbank
USE07906	Picobirnavirus sp.	Betapicobirnavirus	NCBI Genbank
USE07907	Picobirnavirus sp.	Alphapicobirnavirus	NCBI Genbank
USE07908	Picobirnavirus sp.	Betapicobirnavirus	NCBI Genbank
USE07909	Picobirnavirus sp.	Betapicobirnavirus	NCBI Genbank
USE07910	Picobirnavirus sp.	Betapicobirnavirus	NCBI Genbank
USE07911	Picobirnavirus sp.	Betapicobirnavirus	NCBI Genbank
USE07912	Picobirnavirus sp.	Betapicobirnavirus	NCBI Genbank
USE07913	Picobirnavirus sp.	Alphapicobirnavirus	NCBI Genbank
USE07914	Picobirnavirus sp.	Betapicobirnavirus	NCBI Genbank
USE07915	Picobirnavirus sp.	Betapicobirnavirus	NCBI Genbank
USE07916	Picobirnavirus sp.	Betapicobirnavirus	NCBI Genbank
USE07917	Picobirnavirus sp.	Alphapicobirnavirus	NCBI Genbank
USE07918	Picobirnavirus sp.	Alphapicobirnavirus	NCBI Genbank
USE07919	Picobirnavirus sp.	Alphapicobirnavirus	NCBI Genbank
USE07920	Picobirnavirus sp.	Epsilonpicobirnavirus	NCBI Genbank
USE07921	Picobirnavirus sp.	Alphapicobirnavirus	NCBI Genbank
USE07922	Picobirnavirus sp.	Epsilonpicobirnavirus	NCBI Genbank
USE07923	Picobirnavirus sp.	Betapicobirnavirus	NCBI Genbank
USE07924	Picobirnavirus sp.	Betapicobirnavirus	NCBI Genbank
USE07925	Picobirnavirus sp.	Alphapicobirnavirus	NCBI Genbank
USE07926	Picobirnavirus sp.	Betapicobirnavirus	NCBI Genbank
USE07927	Picobirnavirus sp.	Betapicobirnavirus	NCBI Genbank
USE07928	Picobirnavirus sp.	Alphapicobirnavirus	NCBI Genbank
USE07930	Picobirnavirus sp.	Gammapicobirnavirus	NCBI Genbank
USE07931	Picobirnavirus sp.	Betapicobirnavirus	NCBI Genbank
USE07932	Picobirnavirus sp.	Alphapicobirnavirus	NCBI Genbank
USE07933	Picobirnavirus sp.	Betapicobirnavirus	NCBI Genbank
USE07934	Picobirnavirus sp.	Betapicobirnavirus	NCBI Genbank
USE07935	Picobirnavirus sp.	Betapicobirnavirus	NCBI Genbank
USE07936	Picobirnavirus sp.	Alphapicobirnavirus	NCBI Genbank
USE07937	Picobirnavirus sp.	Epsilonpicobirnavirus	NCBI Genbank
USE07938	Picobirnavirus sp.	Betapicobirnavirus	NCBI Genbank
USE07939	Picobirnavirus sp.	Alphapicobirnavirus	NCBI Genbank
USE07940	Picobirnavirus sp.	Betapicobirnavirus	NCBI Genbank
USE07941	Picobirnavirus sp.	Betapicobirnavirus	NCBI Genbank
USE07942	Picobirnavirus sp.	Alphapicobirnavirus	NCBI Genbank
USE07943	Picobirnavirus sp.	Alphapicobirnavirus	NCBI Genbank
USE07944	Picobirnavirus sp.	Alphapicobirnavirus	NCBI Genbank
USE07945	Picobirnavirus sp.	Betapicobirnavirus	NCBI Genbank
USE07946	Picobirnavirus sp.	Betapicobirnavirus	NCBI Genbank
USE07947	Picobirnavirus sp.	Alphapicobirnavirus	NCBI Genbank
USE07948	Picobirnavirus sp.	Betapicobirnavirus	NCBI Genbank
USE07949	Picobirnavirus sp.	Betapicobirnavirus	NCBI Genbank
USE07950	Picobirnavirus sp.	Betapicobirnavirus	NCBI Genbank
USE07951	Picobirnavirus sp.	Alphapicobirnavirus	NCBI Genbank
USE07952	Picobirnavirus sp.	Betapicobirnavirus	NCBI Genbank
USE07953	Picobirnavirus sp.	Epsilonpicobirnavirus	NCBI Genbank
USE07954	Picobirnavirus sp.	Zetapicobirnavirus	NCBI Genbank
USE07955	Picobirnavirus sp.	Alphapicobirnavirus	NCBI Genbank
USE07956	Picobirnavirus sp.	Alphapicobirnavirus	NCBI Genbank
USE07957	Picobirnavirus sp.	Zetapicobirnavirus	NCBI Genbank
USE07958	Picobirnavirus sp.	Betapicobirnavirus	NCBI Genbank
USE07959	Picobirnavirus sp.	Alphapicobirnavirus	NCBI Genbank
USE07960	Picobirnavirus sp.	Betapicobirnavirus	NCBI Genbank
USE07961	Picobirnavirus sp.	Alphapicobirnavirus	NCBI Genbank
USE07962	Picobirnavirus sp.	Betapicobirnavirus	NCBI Genbank
USE07963	Picobirnavirus sp.	Alphapicobirnavirus	NCBI Genbank
USE07964	Picobirnavirus sp.	Betapicobirnavirus	NCBI Genbank
USE07965	Picobirnavirus sp.	Alphapicobirnavirus	NCBI Genbank
USE07967	Picobirnavirus sp.	Betapicobirnavirus	NCBI Genbank
USE07968	Picobirnavirus sp.	Alphapicobirnavirus	NCBI Genbank
USE07969	Picobirnavirus sp.	Alphapicobirnavirus	NCBI Genbank
USE07970	Picobirnavirus sp.	Alphapicobirnavirus	NCBI Genbank
USE07971	Picobirnavirus sp.	Alphapicobirnavirus	NCBI Genbank
USE07972	Picobirnavirus sp.	Betapicobirnavirus	NCBI Genbank
USE07973	Picobirnavirus sp.	Betapicobirnavirus	NCBI Genbank
USE07974	Picobirnavirus sp.	Alphapicobirnavirus	NCBI Genbank
USE07975	Picobirnavirus sp.	Betapicobirnavirus	NCBI Genbank
USE07976	Picobirnavirus sp.	Alphapicobirnavirus	NCBI Genbank
USE07977	Picobirnavirus sp.	Betapicobirnavirus	NCBI Genbank
USE07978	Picobirnavirus sp.	Betapicobirnavirus	NCBI Genbank
USE07979	Picobirnavirus sp.	Betapicobirnavirus	NCBI Genbank
USE07980	Picobirnavirus sp.	Epsilonpicobirnavirus	NCBI Genbank
USE07981	Picobirnavirus sp.	Alphapicobirnavirus	NCBI Genbank
USE07982	Picobirnavirus sp.	Alphapicobirnavirus	NCBI Genbank
USE07983	Picobirnavirus sp.	Betapicobirnavirus	NCBI Genbank
USE07984	Picobirnavirus sp.	Betapicobirnavirus	NCBI Genbank
USE07985	Picobirnavirus sp.	Betapicobirnavirus	NCBI Genbank
USE07986	Picobirnavirus sp.	Betapicobirnavirus	NCBI Genbank
USE07987	Picobirnavirus sp.	Betapicobirnavirus	NCBI Genbank
USE07988	Picobirnavirus sp.	Alphapicobirnavirus	NCBI Genbank
USE07989	Picobirnavirus sp.	Betapicobirnavirus	NCBI Genbank
USE07990	Picobirnavirus sp.	Alphapicobirnavirus	NCBI Genbank
USE07992	Picobirnavirus sp.	Betapicobirnavirus	NCBI Genbank
USE07993	Picobirnavirus sp.	Alphapicobirnavirus	NCBI Genbank
USE07994	Picobirnavirus sp.	Betapicobirnavirus	NCBI Genbank
USE07995	Picobirnavirus sp.	Betapicobirnavirus	NCBI Genbank
USE07996	Picobirnavirus sp.	Zetapicobirnavirus	NCBI Genbank
USE07997	Picobirnavirus sp.	Alphapicobirnavirus	NCBI Genbank
USE07998	Picobirnavirus sp.	Betapicobirnavirus	NCBI Genbank
USE07999	Picobirnavirus sp.	Alphapicobirnavirus	NCBI Genbank
USE08000	Picobirnavirus sp.	Zetapicobirnavirus	NCBI Genbank
USE08001	Picobirnavirus sp.	Betapicobirnavirus	NCBI Genbank
USE08002	Picobirnavirus sp.	Alphapicobirnavirus	NCBI Genbank
USE08003	Picobirnavirus sp.	Betapicobirnavirus	NCBI Genbank
USE08004	Picobirnavirus sp.	Betapicobirnavirus	NCBI Genbank
USE08005	Picobirnavirus sp.	Betapicobirnavirus	NCBI Genbank
USE08006	Picobirnavirus sp.	Betapicobirnavirus	NCBI Genbank
USE08007	Picobirnavirus sp.	Alphapicobirnavirus	NCBI Genbank
USE08008	Picobirnavirus sp.	Alphapicobirnavirus	NCBI Genbank
USE08009	Picobirnavirus sp.	Alphapicobirnavirus	NCBI Genbank
USE08010	Picobirnavirus sp.	Alphapicobirnavirus	NCBI Genbank
USE08011	Picobirnavirus sp.	Betapicobirnavirus	NCBI Genbank
USE08012	Picobirnavirus sp.	Betapicobirnavirus	NCBI Genbank
USE08013	Picobirnavirus sp.	Betapicobirnavirus	NCBI Genbank
USE08014	Picobirnavirus sp.	Betapicobirnavirus	NCBI Genbank
USE08015	Picobirnavirus sp.	Betapicobirnavirus	NCBI Genbank
USE08016	Picobirnavirus sp.	Betapicobirnavirus	NCBI Genbank
USE08017	Picobirnavirus sp.	Gammapicobirnavirus	NCBI Genbank
USE08018	Picobirnavirus sp.	Gammapicobirnavirus	NCBI Genbank
USE08019	Picobirnavirus sp.	Gammapicobirnavirus	NCBI Genbank
USE08020	Picobirnavirus sp.	Gammapicobirnavirus	NCBI Genbank
USE08021	Picobirnavirus sp.	Gammapicobirnavirus	NCBI Genbank
USE08022	Picobirnavirus sp.	Gammapicobirnavirus	NCBI Genbank
USE08023	Picobirnavirus sp.	Gammapicobirnavirus	NCBI Genbank
USE08024	Picobirnavirus sp.	Gammapicobirnavirus	NCBI Genbank
USE08025	Picobirnavirus sp.	Gammapicobirnavirus	NCBI Genbank
USE08026	Picobirnavirus sp.	Gammapicobirnavirus	NCBI Genbank
USE08027	Picobirnavirus sp.	Gammapicobirnavirus	NCBI Genbank
USE08028	Picobirnavirus sp.	Gammapicobirnavirus	NCBI Genbank
USE08029	Picobirnavirus sp.	Gammapicobirnavirus	NCBI Genbank
USE08030	Picobirnavirus sp.	Gammapicobirnavirus	NCBI Genbank
USE08031	Picobirnavirus sp.	Gammapicobirnavirus	NCBI Genbank
USE08032	Picobirnavirus sp.	Gammapicobirnavirus	NCBI Genbank
USE08033	Picobirnavirus sp.	Gammapicobirnavirus	NCBI Genbank
USE08034	Picobirnavirus sp.	Gammapicobirnavirus	NCBI Genbank
USE08035	Picobirnavirus sp.	Gammapicobirnavirus	NCBI Genbank
USE08036	Picobirnavirus sp.	Gammapicobirnavirus	NCBI Genbank
USE08037	Picobirnavirus sp.	Gammapicobirnavirus	NCBI Genbank
USE08038	Picobirnavirus sp.	Gammapicobirnavirus	NCBI Genbank
USE08039	Picobirnavirus sp.	Gammapicobirnavirus	NCBI Genbank
USE08040	Picobirnavirus sp.	Gammapicobirnavirus	NCBI Genbank
USE08041	Picobirnavirus sp.	Gammapicobirnavirus	NCBI Genbank
USE08042	Picobirnavirus sp.	Gammapicobirnavirus	NCBI Genbank
USE08043	Picobirnavirus sp.	Gammapicobirnavirus	NCBI Genbank
USE08044	Picobirnavirus sp.	Alphapicobirnavirus	NCBI Genbank
USE08045	Picobirnavirus sp.	Betapicobirnavirus	NCBI Genbank
USE08046	Picobirnavirus sp.	Betapicobirnavirus	NCBI Genbank
USE08047	Picobirnavirus sp.	Betapicobirnavirus	NCBI Genbank
USE08048	Picobirnavirus sp.	Betapicobirnavirus	NCBI Genbank
USE08049	Picobirnavirus sp.	Betapicobirnavirus	NCBI Genbank
USE08050	Picobirnavirus sp.	Zetapicobirnavirus	NCBI Genbank
USE08051	Picobirnavirus sp.	Betapicobirnavirus	NCBI Genbank
USE08052	Picobirnavirus sp.	Zetapicobirnavirus	NCBI Genbank
USE08054	Picobirnavirus sp.	Alphapicobirnavirus	NCBI Genbank
USE08055	Picobirnavirus sp.	Epsilonpicobirnavirus	NCBI Genbank
USE08056	Picobirnavirus sp.	Betapicobirnavirus	NCBI Genbank
USE08057	Picobirnavirus sp.	Betapicobirnavirus	NCBI Genbank
USE08058	Picobirnavirus sp.	Betapicobirnavirus	NCBI Genbank
USE08059	Picobirnavirus sp.	Betapicobirnavirus	NCBI Genbank
USE08060	Picobirnavirus sp.	Betapicobirnavirus	NCBI Genbank
USE08061	Picobirnavirus sp.	Betapicobirnavirus	NCBI Genbank
USE08062	Picobirnavirus sp.	Betapicobirnavirus	NCBI Genbank
USE08063	Picobirnavirus sp.	Betapicobirnavirus	NCBI Genbank
USE08064	Picobirnavirus sp.	Betapicobirnavirus	NCBI Genbank
USE08066	Picobirnavirus sp.	Betapicobirnavirus	NCBI Genbank
USE08067	Picobirnavirus sp.	Zetapicobirnavirus	NCBI Genbank
USE08068	Picobirnavirus sp.	Betapicobirnavirus	NCBI Genbank
USE08069	Picobirnavirus sp.	Betapicobirnavirus	NCBI Genbank
USE08070	Picobirnavirus sp.	Betapicobirnavirus	NCBI Genbank
USE08071	Picobirnavirus sp.	Betapicobirnavirus	NCBI Genbank
USE08072	Picobirnavirus sp.	Betapicobirnavirus	NCBI Genbank
USE08073	Picobirnavirus sp.	Betapicobirnavirus	NCBI Genbank
USE08074	Picobirnavirus sp.	Betapicobirnavirus	NCBI Genbank
USE08075	Picobirnavirus sp.	Zetapicobirnavirus	NCBI Genbank
USE08076	Picobirnavirus sp.	Alphapicobirnavirus	NCBI Genbank
USE08077	Picobirnavirus sp.	Betapicobirnavirus	NCBI Genbank
USE08078	Picobirnavirus sp.	Betapicobirnavirus	NCBI Genbank
USE08079	Picobirnavirus sp.	Betapicobirnavirus	NCBI Genbank
USE08080	Picobirnavirus sp.	Zetapicobirnavirus	NCBI Genbank
USE08081	Picobirnavirus sp.	Betapicobirnavirus	NCBI Genbank
USE08082	Picobirnavirus sp.	Betapicobirnavirus	NCBI Genbank
USE08083	Picobirnavirus sp.	Betapicobirnavirus	NCBI Genbank
USE08084	Picobirnavirus sp.	Epsilonpicobirnavirus	NCBI Genbank
USE08085	Picobirnavirus sp.	Betapicobirnavirus	NCBI Genbank
USE08086	Picobirnavirus sp.	Zetapicobirnavirus	NCBI Genbank
USE08087	Picobirnavirus sp.	Alphapicobirnavirus	NCBI Genbank
USE08088	Picobirnavirus sp.	Betapicobirnavirus	NCBI Genbank
USE08089	Picobirnavirus sp.	Betapicobirnavirus	NCBI Genbank
USE08090	Picobirnavirus sp.	Betapicobirnavirus	NCBI Genbank
USE08091	Picobirnavirus sp.	Alphapicobirnavirus	NCBI Genbank
USE08092	Picobirnavirus sp.	Betapicobirnavirus	NCBI Genbank
USE08093	Picobirnavirus sp.	Alphapicobirnavirus	NCBI Genbank
USE08094	Picobirnavirus sp.	Alphapicobirnavirus	NCBI Genbank
USE08095	Picobirnavirus sp.	Alphapicobirnavirus	NCBI Genbank
USE08096	Picobirnavirus sp.	Gammapicobirnavirus	NCBI Genbank
USE08097	Picobirnavirus sp.	Betapicobirnavirus	NCBI Genbank
USE08098	Picobirnavirus sp.	Betapicobirnavirus	NCBI Genbank
USE08099	Picobirnavirus sp.	Zetapicobirnavirus	NCBI Genbank
USE08100	Picobirnavirus sp.	Betapicobirnavirus	NCBI Genbank
USE08101	Picobirnavirus sp.	Alphapicobirnavirus	NCBI Genbank
USE08102	Picobirnavirus sp.	Epsilonpicobirnavirus	NCBI Genbank
USE08103	Picobirnavirus sp.	Betapicobirnavirus	NCBI Genbank
USE08104	Picobirnavirus sp.	Alphapicobirnavirus	NCBI Genbank
USE08105	Picobirnavirus sp.	Betapicobirnavirus	NCBI Genbank
USE08106	Picobirnavirus sp.	Betapicobirnavirus	NCBI Genbank
USE08107	Picobirnavirus sp.	Betapicobirnavirus	NCBI Genbank
USE08108	Picobirnavirus sp.	Alphapicobirnavirus	NCBI Genbank
USE08109	Picobirnavirus sp.	Betapicobirnavirus	NCBI Genbank
USE08110	Picobirnavirus sp.	Betapicobirnavirus	NCBI Genbank
USE08111	Picobirnavirus sp.	Betapicobirnavirus	NCBI Genbank
USE08112	Picobirnavirus sp.	Betapicobirnavirus	NCBI Genbank
USE08113	Picobirnavirus sp.	Betapicobirnavirus	NCBI Genbank
USE08114	Picobirnavirus sp.	Betapicobirnavirus	NCBI Genbank
USE08115	Picobirnavirus sp.	Betapicobirnavirus	NCBI Genbank
USE08116	Picobirnavirus sp.	Betapicobirnavirus	NCBI Genbank
USE08117	Picobirnavirus sp.	Betapicobirnavirus	NCBI Genbank
USE08118	Picobirnavirus sp.	Betapicobirnavirus	NCBI Genbank
USE08119	Picobirnavirus sp.	Gammapicobirnavirus	NCBI Genbank
USE08120	Picobirnavirus sp.	Gammapicobirnavirus	NCBI Genbank
USE08121	Picobirnavirus sp.	Betapicobirnavirus	NCBI Genbank
USE08122	Picobirnavirus sp.	Betapicobirnavirus	NCBI Genbank
USE08123	Picobirnavirus sp.	Betapicobirnavirus	NCBI Genbank
USE08124	Picobirnavirus sp.	Alphapicobirnavirus	NCBI Genbank
USE08125	Picobirnavirus sp.	Betapicobirnavirus	NCBI Genbank
USE08126	Picobirnavirus sp.	Betapicobirnavirus	NCBI Genbank
USE08127	Picobirnavirus sp.	Betapicobirnavirus	NCBI Genbank
USE08128	Picobirnavirus sp.	Betapicobirnavirus	NCBI Genbank
USE08129	Picobirnavirus sp.	Alphapicobirnavirus	NCBI Genbank
USE08130	Picobirnavirus sp.	Alphapicobirnavirus	NCBI Genbank
USE08131	Picobirnavirus sp.	Betapicobirnavirus	NCBI Genbank
USE08132	Picobirnavirus sp.	Betapicobirnavirus	NCBI Genbank
USE08133	Picobirnavirus sp.	Betapicobirnavirus	NCBI Genbank
USE08134	Picobirnavirus sp.	Alphapicobirnavirus	NCBI Genbank
USE08135	Picobirnavirus sp.	Alphapicobirnavirus	NCBI Genbank
USE08136	Picobirnavirus sp.	Betapicobirnavirus	NCBI Genbank
USE08137	Picobirnavirus sp.	Betapicobirnavirus	NCBI Genbank
USE08138	Picobirnavirus sp.	Betapicobirnavirus	NCBI Genbank
USE08139	Picobirnavirus sp.	Betapicobirnavirus	NCBI Genbank
USE08140	Picobirnavirus sp.	Betapicobirnavirus	NCBI Genbank
USE08141	Picobirnavirus sp.	Betapicobirnavirus	NCBI Genbank
USE08142	Picobirnavirus sp.	Zetapicobirnavirus	NCBI Genbank
USE08143	Picobirnavirus sp.	Betapicobirnavirus	NCBI Genbank
USE08145	Picobirnavirus sp.	Alphapicobirnavirus	NCBI Genbank
USE08146	Picobirnavirus sp.	Betapicobirnavirus	NCBI Genbank
USE08147	Picobirnavirus sp.	Epsilonpicobirnavirus	NCBI Genbank
USE08148	Picobirnavirus sp.	Alphapicobirnavirus	NCBI Genbank
USE08149	Picobirnavirus sp.	Gammapicobirnavirus	NCBI Genbank
USE08150	Picobirnavirus sp.	Gammapicobirnavirus	NCBI Genbank
USE08151	Picobirnavirus sp.	Gammapicobirnavirus	NCBI Genbank
USE08152	Picobirnavirus sp.	Alphapicobirnavirus	NCBI Genbank
USE08153	Picobirnavirus sp.	Zetapicobirnavirus	NCBI Genbank
USE08154	Picobirnavirus sp.	Betapicobirnavirus	NCBI Genbank
USE08155	Picobirnavirus sp.	Betapicobirnavirus	NCBI Genbank
USE08156	Picobirnavirus sp.	Epsilonpicobirnavirus	NCBI Genbank
USE08157	Picobirnavirus sp.	Alphapicobirnavirus	NCBI Genbank
USE08158	Picobirnavirus sp.	Zetapicobirnavirus	NCBI Genbank
USE08159	Picobirnavirus sp.	Gammapicobirnavirus	NCBI Genbank
USE08160	Picobirnavirus sp.	Gammapicobirnavirus	NCBI Genbank
USE08161	Picobirnavirus sp.	Gammapicobirnavirus	NCBI Genbank
USE08162	Picobirnavirus sp.	Alphapicobirnavirus	NCBI Genbank
USE08163	Picobirnavirus sp.	Gammapicobirnavirus	NCBI Genbank
USE08164	Picobirnavirus sp.	Betapicobirnavirus	NCBI Genbank
USE08165	Picobirnavirus sp.	Alphapicobirnavirus	NCBI Genbank
USE08166	Picobirnavirus sp.	Alphapicobirnavirus	NCBI Genbank
USE08167	Picobirnavirus sp.	Betapicobirnavirus	NCBI Genbank
USE08168	Picobirnavirus sp.	Zetapicobirnavirus	NCBI Genbank
USE08169	Picobirnavirus sp.	Gammapicobirnavirus	NCBI Genbank
USE08170	Picobirnavirus sp.	Betapicobirnavirus	NCBI Genbank
USE08171	Picobirnavirus sp.	Betapicobirnavirus	NCBI Genbank
USE08172	Picobirnavirus sp.	Alphapicobirnavirus	NCBI Genbank
USE08173	Picobirnavirus sp.	Betapicobirnavirus	NCBI Genbank
USE08174	Picobirnavirus sp.	Betapicobirnavirus	NCBI Genbank
USE08175	Picobirnavirus sp.	Betapicobirnavirus	NCBI Genbank
USE08176	Picobirnavirus sp.	Alphapicobirnavirus	NCBI Genbank
USE08177	Picobirnavirus sp.	Gammapicobirnavirus	NCBI Genbank
USE08178	Picobirnavirus sp.	Gammapicobirnavirus	NCBI Genbank
USE08179	Picobirnavirus sp.	Betapicobirnavirus	NCBI Genbank
USE08180	Picobirnavirus sp.	Gammapicobirnavirus	NCBI Genbank
USE08181	Picobirnavirus sp.	Gammapicobirnavirus	NCBI Genbank
USE08182	Picobirnavirus sp.	Gammapicobirnavirus	NCBI Genbank
USE08183	Picobirnavirus sp.	Betapicobirnavirus	NCBI Genbank
USE08184	Picobirnavirus sp.	Betapicobirnavirus	NCBI Genbank
USE08185	Picobirnavirus sp.	Betapicobirnavirus	NCBI Genbank
USE08186	Picobirnavirus sp.	Betapicobirnavirus	NCBI Genbank
USE08187	Picobirnavirus sp.	Betapicobirnavirus	NCBI Genbank
USE08188	Picobirnavirus sp.	Alphapicobirnavirus	NCBI Genbank
USE08189	Picobirnavirus sp.	Betapicobirnavirus	NCBI Genbank
USE08190	Picobirnavirus sp.	Epsilonpicobirnavirus	NCBI Genbank
USE08191	Picobirnavirus sp.	Betapicobirnavirus	NCBI Genbank
USE08192	Picobirnavirus sp.	Gammapicobirnavirus	NCBI Genbank
USE08193	Picobirnavirus sp.	Gammapicobirnavirus	NCBI Genbank
USE08194	Picobirnavirus sp.	Gammapicobirnavirus	NCBI Genbank
USE08195	Picobirnavirus sp.	Gammapicobirnavirus	NCBI Genbank
USE08196	Picobirnavirus sp.	Alphapicobirnavirus	NCBI Genbank
USE08197	Picobirnavirus sp.	Zetapicobirnavirus	NCBI Genbank
USE08198	Picobirnavirus sp.	Betapicobirnavirus	NCBI Genbank
USE08200	Picobirnavirus sp.	Alphapicobirnavirus	NCBI Genbank
USE08201	Picobirnavirus sp.	Betapicobirnavirus	NCBI Genbank
USE08202	Picobirnavirus sp.	Betapicobirnavirus	NCBI Genbank
USE08203	Picobirnavirus sp.	Epsilonpicobirnavirus	NCBI Genbank
USE08204	Picobirnavirus sp.	Zetapicobirnavirus	NCBI Genbank
USE08205	Picobirnavirus sp.	Alphapicobirnavirus	NCBI Genbank
USE08206	Picobirnavirus sp.	Alphapicobirnavirus	NCBI Genbank
USE08207	Picobirnavirus sp.	Betapicobirnavirus	NCBI Genbank
USE08208	Picobirnavirus sp.	Betapicobirnavirus	NCBI Genbank
USE08209	Picobirnavirus sp.	Betapicobirnavirus	NCBI Genbank
USE08210	Picobirnavirus sp.	Betapicobirnavirus	NCBI Genbank
USE08211	Picobirnavirus sp.	Betapicobirnavirus	NCBI Genbank
USE08212	Picobirnavirus sp.	Betapicobirnavirus	NCBI Genbank
USE08213	Picobirnavirus sp.	Betapicobirnavirus	NCBI Genbank
USE08214	Picobirnavirus sp.	Betapicobirnavirus	NCBI Genbank
USE08215	Picobirnavirus sp.	Alphapicobirnavirus	NCBI Genbank
USE08216	Picobirnavirus sp.	Betapicobirnavirus	NCBI Genbank
USE08217	Picobirnavirus sp.	Betapicobirnavirus	NCBI Genbank
USE08218	Picobirnavirus sp.	Betapicobirnavirus	NCBI Genbank
USE08220	Picobirnavirus sp.	Alphapicobirnavirus	NCBI Genbank
USE08221	Picobirnavirus sp.	Alphapicobirnavirus	NCBI Genbank
USE08222	Picobirnavirus sp.	Zetapicobirnavirus	NCBI Genbank
USE08223	Picobirnavirus sp.	Betapicobirnavirus	NCBI Genbank
USE08224	Picobirnavirus sp.	Betapicobirnavirus	NCBI Genbank
USE08225	Picobirnavirus sp.	Betapicobirnavirus	NCBI Genbank
USE08226	Picobirnavirus sp.	Betapicobirnavirus	NCBI Genbank
USE08227	Picobirnavirus sp.	Betapicobirnavirus	NCBI Genbank
USE08228	Picobirnavirus sp.	Gammapicobirnavirus	NCBI Genbank
USE08229	Picobirnavirus sp.	Gammapicobirnavirus	NCBI Genbank
USE08230	Picobirnavirus sp.	Gammapicobirnavirus	NCBI Genbank
USE08231	Picobirnavirus sp.	Alphapicobirnavirus	NCBI Genbank
USE08232	Picobirnavirus sp.	Alphapicobirnavirus	NCBI Genbank
USE08233	Picobirnavirus sp.	Betapicobirnavirus	NCBI Genbank
USE08234	Picobirnavirus sp.	Betapicobirnavirus	NCBI Genbank
USE08235	Picobirnavirus sp.	Betapicobirnavirus	NCBI Genbank
USE08236	Picobirnavirus sp.	Betapicobirnavirus	NCBI Genbank
USE08237	Picobirnavirus sp.	Betapicobirnavirus	NCBI Genbank
USE08238	Picobirnavirus sp.	Alphapicobirnavirus	NCBI Genbank
USE08239	Picobirnavirus sp.	Alphapicobirnavirus	NCBI Genbank
USE08240	Picobirnavirus sp.	Alphapicobirnavirus	NCBI Genbank
USE08241	Picobirnavirus sp.	Betapicobirnavirus	NCBI Genbank
USE08242	Picobirnavirus sp.	Alphapicobirnavirus	NCBI Genbank
USE08243	Picobirnavirus sp.	Alphapicobirnavirus	NCBI Genbank
USE08244	Picobirnavirus sp.	Betapicobirnavirus	NCBI Genbank
USE08245	Picobirnavirus sp.	Betapicobirnavirus	NCBI Genbank
USE08246	Picobirnavirus sp.	Betapicobirnavirus	NCBI Genbank
USE08247	Picobirnavirus sp.	Betapicobirnavirus	NCBI Genbank
USE08248	Picobirnavirus sp.	Epsilonpicobirnavirus	NCBI Genbank
USE08249	Picobirnavirus sp.	Betapicobirnavirus	NCBI Genbank
USE08250	Picobirnavirus sp.	Zetapicobirnavirus	NCBI Genbank
USE08251	Picobirnavirus sp.	Betapicobirnavirus	NCBI Genbank
USE08252	Picobirnavirus sp.	Betapicobirnavirus	NCBI Genbank
USE08253	Picobirnavirus sp.	Alphapicobirnavirus	NCBI Genbank
USE08254	Picobirnavirus sp.	Betapicobirnavirus	NCBI Genbank
USE08255	Picobirnavirus sp.	Alphapicobirnavirus	NCBI Genbank
USE08256	Picobirnavirus sp.	Alphapicobirnavirus	NCBI Genbank
USE08257	Picobirnavirus sp.	Epsilonpicobirnavirus	NCBI Genbank
USE08258	Picobirnavirus sp.	Betapicobirnavirus	NCBI Genbank
USE08259	Picobirnavirus sp.	Alphapicobirnavirus	NCBI Genbank
USE08260	Picobirnavirus sp.	Alphapicobirnavirus	NCBI Genbank
USE08261	Picobirnavirus sp.	Betapicobirnavirus	NCBI Genbank
USE08262	Picobirnavirus sp.	Betapicobirnavirus	NCBI Genbank
USE08263	Picobirnavirus sp.	Betapicobirnavirus	NCBI Genbank
USE08264	Picobirnavirus sp.	Alphapicobirnavirus	NCBI Genbank
USE08265	Picobirnavirus sp.	Betapicobirnavirus	NCBI Genbank
USE08266	Picobirnavirus sp.	Betapicobirnavirus	NCBI Genbank
USE08267	Picobirnavirus sp.	Zetapicobirnavirus	NCBI Genbank
USE08268	Picobirnavirus sp.	Alphapicobirnavirus	NCBI Genbank
USE08269	Picobirnavirus sp.	Betapicobirnavirus	NCBI Genbank
USE08270	Picobirnavirus sp.	Betapicobirnavirus	NCBI Genbank
USE08271	Picobirnavirus sp.	Alphapicobirnavirus	NCBI Genbank
USE08272	Picobirnavirus sp.	Alphapicobirnavirus	NCBI Genbank
USE08273	Picobirnavirus sp.	Betapicobirnavirus	NCBI Genbank
USE08274	Picobirnavirus sp.	Alphapicobirnavirus	NCBI Genbank
USE08275	Picobirnavirus sp.	Betapicobirnavirus	NCBI Genbank
USE08276	Picobirnavirus sp.	Epsilonpicobirnavirus	NCBI Genbank
USE08277	Picobirnavirus sp.	Alphapicobirnavirus	NCBI Genbank
USE08278	Picobirnavirus sp.	Betapicobirnavirus	NCBI Genbank
USE08279	Picobirnavirus sp.	Gammapicobirnavirus	NCBI Genbank
USE08289	USE08289 Partitiviridae sp.	Partitivirus	NCBI Genbank
USE08355	USE08355 Partitiviridae sp.	Partitivirus	NCBI Genbank
USE08389	USE08389 Partitiviridae sp.	Partitivirus	NCBI Genbank
USE08395	USE08395 Partitiviridae sp.	Partitivirus	NCBI Genbank
USE08464	USE08464 Partitiviridae sp.	Partitivirus	NCBI Genbank
USN25195	Picobirnavirus sp. gcode 6	Betapicobirnavirus	NCBI Genbank
USN25200	Picobirnavirus sp. gcode 14	Betapicobirnavirus	NCBI Genbank
USN25201	Picobirnavirus sp. gcode 6	Gammapicobirnavirus	NCBI Genbank
USN25203	Picobirnavirus sp. gcode 6	Betapicobirnavirus	NCBI Genbank
USN25205	Picobirnavirus sp. gcode 6	Betapicobirnavirus	NCBI Genbank
USN25206	Picobirnavirus sp.	Alphapicobirnavirus	NCBI Genbank
USN25207	Picobirnavirus sp. gcode 6	Zetapicobirnavirus	NCBI Genbank
USN25209	Picobirnavirus sp. gcode 6	Betapicobirnavirus	NCBI Genbank
YP_001936016	YP_001936016 Ceratocystis resinifera virus 1	Partitivirus	NCBI Genbank
YP_002308574	YP_002308574 Beet cryptic virus 1	Partitivirus	NCBI Genbank
YP_007419077	YP_007419077 Rosellinia necatrix partitivirus 2	Partitivirus	NCBI Genbank
YP_007891054	YP_007891054 Dill cryptic virus 2	Partitivirus	NCBI Genbank
YP_009241386	Porcine picobirnavirus	Betapicobirnavirus	NCBI Genbank
YP_009361996	Picobirnavirus green monkey/KNA/2015	Betapicobirnavirus	NCBI Genbank
YP_009389484	Picobirnavirus dog/KNA/2015	Betapicobirnavirus	NCBI Genbank
YP_009508046	YP_009508046 Carrot cryptic virus	Partitivirus	NCBI Genbank
YP_009508048	YP_009508048 Flammulina	Partitivirus	NCBI Genbank
YP_009508059	YP_009508059 Crimson clover cryptic virus 2	Partitivirus	NCBI Genbank
YP_009508068	YP_009508068 Beet cryptic virus 2	Partitivirus	NCBI Genbank
YP_009508238	YP_009508238 Ophiostoma partitivirus 1	Partitivirus	NCBI Genbank
YP_009551574	Chicken picobirnavirus	Betapicobirnavirus	NCBI Genbank
YP_009553306	Picobirnavirus sp.	Betapicobirnavirus	NCBI Genbank
YP_009665971	YP_009665971 Beet cryptic virus 3	Partitivirus	NCBI Genbank
YP_009665972	YP_009665972 Aspergillus orchraceous virus	Partitivirus	NCBI Genbank
YP_392480	YP_392480 Rosellinia necatrix partitivirus 1_W8	Partitivirus	NCBI Genbank
